# Supplementary material for: Experiential COVID-19 factors predicting resilience among Spanish adults
Source: BMC Psychol. 2023 Apr 17;11:118. doi: 10.1186/s40359-023-01131-4 (PMC10108776; doi:10.1186/s40359-023-01131-4)
Supplement: Supplementary file 1 — Supplementary Material 1 [file 40359_2023_1131_MOESM1_ESM.csv]

Marca temporal	Puntuación total	1) Indique su sexo:	1) Indique su sexo: [Puntuación]	1) Indique su sexo: [Comentarios]	3) Padezco algún tipo de problema de salud mental (depresión, ansiedad, TOC, fobia, TCA, estrés posrtraumático, trastorno de la personalidad...).	3) Padezco algún tipo de problema de salud mental (depresión, ansiedad, TOC, fobia, TCA, estrés posrtraumático, trastorno de la personalidad...). [Puntuación]	3) Padezco algún tipo de problema de salud mental (depresión, ansiedad, TOC, fobia, TCA, estrés posrtraumático, trastorno de la personalidad...). [Comentarios]	2) Indique su edad:	2) Indique su edad: [Puntuación]	2) Indique su edad: [Comentarios]	4) Indique dónde vive:	4) Indique dónde vive: [Puntuación]	4) Indique dónde vive: [Comentarios]	5) ¿Cuál es su situación laboral actual?	5) ¿Cuál es su situación laboral actual? [Puntuación]	5) ¿Cuál es su situación laboral actual? [Comentarios]	6) ¿Está en situación de dependencia y/o discapacidad?	6) ¿Está en situación de dependencia y/o discapacidad? [Puntuación]	6) ¿Está en situación de dependencia y/o discapacidad? [Comentarios]	7) ¿Trabaja en un centro sanitario? (ya sea como profesional sanitario u otro tipo)	7) ¿Trabaja en un centro sanitario? (ya sea como profesional sanitario u otro tipo) [Puntuación]	7) ¿Trabaja en un centro sanitario? (ya sea como profesional sanitario u otro tipo) [Comentarios]	8) ¿Practica alguna religión o fé?	8) ¿Practica alguna religión o fé? [Puntuación]	8) ¿Practica alguna religión o fé? [Comentarios]	9) ¿Convive con alguna persona de riesgo a nivel sanitario? (por inmunodepresión, embarazo, enfermedad crónica, etc.)	9) ¿Convive con alguna persona de riesgo a nivel sanitario? (por inmunodepresión, embarazo, enfermedad crónica, etc.) [Puntuación]	9) ¿Convive con alguna persona de riesgo a nivel sanitario? (por inmunodepresión, embarazo, enfermedad crónica, etc.) [Comentarios]	10)¿Ha pasado el COVID? (en cualquier ola)	10)¿Ha pasado el COVID? (en cualquier ola) [Puntuación]	10)¿Ha pasado el COVID? (en cualquier ola) [Comentarios]	11)¿Es una persona de riesgo a nivel sanitario? (por inmunodepresión, embarazo, enfermedad crónica...)	11)¿Es una persona de riesgo a nivel sanitario? (por inmunodepresión, embarazo, enfermedad crónica...) [Puntuación]	11)¿Es una persona de riesgo a nivel sanitario? (por inmunodepresión, embarazo, enfermedad crónica...) [Comentarios]	12)¿Han fallecido una o varias personas cercanas a usted por la COVID?	12)¿Han fallecido una o varias personas cercanas a usted por la COVID? [Puntuación]	12)¿Han fallecido una o varias personas cercanas a usted por la COVID? [Comentarios]	13) ¿Cuántas dosis de vacuna COVID ha recibido?	13) ¿Cuántas dosis de vacuna COVID ha recibido? [Puntuación]	13) ¿Cuántas dosis de vacuna COVID ha recibido? [Comentarios]	14) Considero que mi estado de salud física desde la pandemia:	14) Considero que mi estado de salud física desde la pandemia: [Puntuación]	14) Considero que mi estado de salud física desde la pandemia: [Comentarios]	15) Considero que mi estado de salud psicológica desde la pandemia:	15) Considero que mi estado de salud psicológica desde la pandemia: [Puntuación]	15) Considero que mi estado de salud psicológica desde la pandemia: [Comentarios]	16) Considero que mi vida social desde la Pandemia:	16) Considero que mi vida social desde la Pandemia: [Puntuación]	16) Considero que mi vida social desde la Pandemia: [Comentarios]
2022/04/20 4:58:02 p. m. CET	0.00 / 0	Mujer	-- / 0		No	-- / 0		29	-- / 0		Ciudad (más de 5000 habitantes).	-- / 0					No	-- / 0		Sí	-- / 0		No	-- / 0		No	-- / 0		No	-- / 0		No	-- / 0		No	-- / 0		3	-- / 0		Es igual.	-- / 0		Es más o menos igual.	-- / 0		Es mucho menos activa.	-- / 0
2022/04/23 3:55:25 p. m. CET	0.00 / 0	Varon	-- / 0		No	-- / 0		34	-- / 0		Ciudad (más de 5000 habitantes).	-- / 0					No	-- / 0		Sí	-- / 0		Sí	-- / 0		No	-- / 0		Sí	-- / 0		No	-- / 0		No	-- / 0		3	-- / 0		Es igual.	-- / 0		Es más o menos igual.	-- / 0		Es más o menos igual de activa.	-- / 0
2022/04/23 3:55:34 p. m. CET	0.00 / 0	Mujer	-- / 0		No	-- / 0		34	-- / 0		Ciudad (más de 5000 habitantes).	-- / 0					No	-- / 0		No	-- / 0		No	-- / 0		No	-- / 0		No	-- / 0		No	-- / 0		No	-- / 0		2	-- / 0		Es igual.	-- / 0		Es más o menos igual.	-- / 0		Es más o menos igual de activa.	-- / 0
2022/04/23 4:07:09 p. m. CET	0.00 / 0	Varon	-- / 0		No	-- / 0		49	-- / 0		Gran ciudad (más de 50.000 habitantes).	-- / 0					No	-- / 0		No	-- / 0		No	-- / 0		No	-- / 0		No	-- / 0		No	-- / 0		Sí	-- / 0		2	-- / 0		Es igual.	-- / 0		Es más o menos igual.	-- / 0		Es más o menos igual de activa.	-- / 0
2022/04/23 4:21:26 p. m. CET	0.00 / 0	Mujer	-- / 0		No	-- / 0		63	-- / 0		Pueblo pequeño (menos de 5000 habitantes).	-- / 0					No	-- / 0		Sí	-- / 0		No	-- / 0		Sí	-- / 0		Sí	-- / 0		No	-- / 0		Sí	-- / 0		3	-- / 0		Es igual.	-- / 0		Es más o menos igual.	-- / 0		Es mucho menos activa.	-- / 0
2022/04/23 4:28:13 p. m. CET	0.00 / 0	Mujer	-- / 0		No	-- / 0		39	-- / 0		Ciudad (más de 5000 habitantes).	-- / 0					No	-- / 0		Sí	-- / 0		No	-- / 0		No	-- / 0		No	-- / 0		No	-- / 0		Sí	-- / 0		3	-- / 0		Es peor.	-- / 0		Es peor, debido a la pandemia y las consecuencias que para mí ha tenido.	-- / 0		Es mucho menos activa.	-- / 0
2022/04/23 4:28:18 p. m. CET	0.00 / 0	Mujer	-- / 0		No	-- / 0		56	-- / 0		Ciudad (más de 5000 habitantes).	-- / 0					No	-- / 0		No	-- / 0		Sí	-- / 0		No	-- / 0		No	-- / 0		No	-- / 0		Sí	-- / 0		2	-- / 0		Es igual.	-- / 0		Es más o menos igual.	-- / 0		Es mucho menos activa.	-- / 0
2022/04/23 4:29:01 p. m. CET	0.00 / 0	Mujer	-- / 0		No	-- / 0		46	-- / 0		Gran ciudad (más de 50.000 habitantes).	-- / 0					No	-- / 0		Sí	-- / 0		No	-- / 0		No	-- / 0		Sí	-- / 0		No	-- / 0		Sí	-- / 0		1	-- / 0		Es igual.	-- / 0		Es más o menos igual.	-- / 0		Es más o menos igual de activa.	-- / 0
2022/04/23 4:34:53 p. m. CET	0.00 / 0	Mujer	-- / 0		No	-- / 0		55	-- / 0		Pueblo pequeño (menos de 5000 habitantes).	-- / 0					No	-- / 0		No	-- / 0		No	-- / 0		Sí	-- / 0		No	-- / 0		No	-- / 0		No	-- / 0		3	-- / 0		Es peor.	-- / 0		Es más o menos igual.	-- / 0		Es mucho menos activa.	-- / 0
2022/04/23 4:37:19 p. m. CET	0.00 / 0	Femenino	-- / 0		No	-- / 0		47	-- / 0		Pueblo pequeño (menos de 5000 habitantes).	-- / 0					No	-- / 0		No	-- / 0		No	-- / 0		Sí	-- / 0		Sí	-- / 0		No	-- / 0		No	-- / 0		3	-- / 0		Es igual.	-- / 0		Es más o menos igual.	-- / 0		Es mucho menos activa.	-- / 0
2022/04/23 4:47:56 p. m. CET	0.00 / 0	Mujer	-- / 0		No	-- / 0		46	-- / 0		Gran ciudad (más de 50.000 habitantes).	-- / 0					No	-- / 0		No	-- / 0		Sí	-- / 0		Sí	-- / 0		Sí	-- / 0		No	-- / 0		Sí	-- / 0		2	-- / 0		Es peor.	-- / 0		Es peor, debido a la pandemia y las consecuencias que para mí ha tenido.	-- / 0		Es mucho menos activa.	-- / 0
2022/04/23 5:07:01 p. m. CET	0.00 / 0	Femenino	-- / 0		No	-- / 0		46	-- / 0		Pueblo pequeño (menos de 5000 habitantes).	-- / 0					No	-- / 0		No	-- / 0		No	-- / 0		Sí	-- / 0		No	-- / 0		Sí	-- / 0		No	-- / 0		3	-- / 0		Es peor.	-- / 0		Es más o menos igual.	-- / 0		Es mucho menos activa.	-- / 0
2022/04/23 5:12:40 p. m. CET	0.00 / 0	Varon	-- / 0		No	-- / 0		56	-- / 0		Ciudad (más de 5000 habitantes).	-- / 0					No	-- / 0		No	-- / 0		No	-- / 0		Sí	-- / 0		No	-- / 0		No	-- / 0		No	-- / 0		2	-- / 0		Es igual.	-- / 0		Es más o menos igual.	-- / 0		Es más o menos igual de activa.	-- / 0
2022/04/23 5:30:19 p. m. CET	0.00 / 0	Mujer	-- / 0		No	-- / 0		41	-- / 0		Ciudad (más de 5000 habitantes).	-- / 0					No	-- / 0		No	-- / 0		No	-- / 0		No	-- / 0		No	-- / 0		No	-- / 0		No	-- / 0		3	-- / 0		Es igual.	-- / 0		Es peor, debido a la pandemia y las consecuencias que para mí ha tenido.	-- / 0		Es mucho menos activa.	-- / 0
2022/04/23 5:53:15 p. m. CET	0.00 / 0	Mujer	-- / 0		No	-- / 0		44	-- / 0		Pueblo pequeño (menos de 5000 habitantes).	-- / 0					No	-- / 0		Sí	-- / 0		No	-- / 0		No	-- / 0		Sí	-- / 0		No	-- / 0		No	-- / 0		2	-- / 0		Es igual.	-- / 0		Es mejor, por causas ajenas a la pandemia.	-- / 0		Es mucho menos activa.	-- / 0
2022/04/23 5:59:59 p. m. CET	0.00 / 0	Mujee	-- / 0		No	-- / 0		30	-- / 0		Gran ciudad (más de 50.000 habitantes).	-- / 0					No	-- / 0		No	-- / 0		No	-- / 0		Sí	-- / 0		Sí	-- / 0		No	-- / 0		No	-- / 0		2	-- / 0		Es mejor.	-- / 0		Es mejor, por causas ajenas a la pandemia.	-- / 0		Es más o menos igual de activa.	-- / 0
2022/04/23 6:07:17 p. m. CET	0.00 / 0	Masculino	-- / 0		No	-- / 0		62	-- / 0		Gran ciudad (más de 50.000 habitantes).	-- / 0					No	-- / 0		No	-- / 0		Sí	-- / 0		No	-- / 0		Sí	-- / 0		No	-- / 0		No	-- / 0		3	-- / 0		Es peor.	-- / 0		Es más o menos igual.	-- / 0		Es más o menos igual de activa.	-- / 0
2022/04/23 6:28:49 p. m. CET	0.00 / 0	Mujer	-- / 0		No	-- / 0		40	-- / 0		Gran ciudad (más de 50.000 habitantes).	-- / 0					No	-- / 0		Sí	-- / 0		No	-- / 0		No	-- / 0		Sí	-- / 0		No	-- / 0		No	-- / 0		2	-- / 0		Es igual.	-- / 0		Es más o menos igual.	-- / 0		Es mucho menos activa.	-- / 0
2022/04/23 6:58:19 p. m. CET	0.00 / 0	Mujer	-- / 0		No	-- / 0		37	-- / 0		Gran ciudad (más de 50.000 habitantes).	-- / 0					No	-- / 0		Sí	-- / 0		Sí	-- / 0		No	-- / 0		Sí	-- / 0		No	-- / 0		No	-- / 0		2	-- / 0		Es igual.	-- / 0		Es más o menos igual.	-- / 0		Es más o menos igual de activa.	-- / 0
2022/04/23 7:05:57 p. m. CET	0.00 / 0	Mujer	-- / 0		Sí	-- / 0		52	-- / 0		Ciudad (más de 5000 habitantes).	-- / 0					Sí	-- / 0		No	-- / 0		Sí	-- / 0		No	-- / 0		Sí	-- / 0		Sí	-- / 0		No	-- / 0		2	-- / 0		Es peor.	-- / 0		Es peor, por causas ajenas a la pandemia.	-- / 0		Es mucho menos activa.	-- / 0
2022/04/23 10:15:11 p. m. CET	0.00 / 0	mujer	-- / 0		No	-- / 0		30	-- / 0		Gran ciudad (más de 50.000 habitantes).	-- / 0					No	-- / 0		Sí	-- / 0		No	-- / 0		No	-- / 0		Sí	-- / 0		No	-- / 0		No	-- / 0		1	-- / 0		Es igual.	-- / 0		Es más o menos igual.	-- / 0		Es más o menos igual de activa.	-- / 0
2022/04/23 11:20:04 p. m. CET	0.00 / 0	Mujer	-- / 0		No	-- / 0		30	-- / 0		Ciudad (más de 5000 habitantes).	-- / 0					No	-- / 0		Sí	-- / 0		No	-- / 0		No	-- / 0		No	-- / 0		No	-- / 0		No	-- / 0		2	-- / 0		Es igual.	-- / 0		Es más o menos igual.	-- / 0		Es más o menos igual de activa.	-- / 0
2022/04/24 7:33:07 a. m. CET	0.00 / 0	Mujer	-- / 0		No	-- / 0		60	-- / 0		Gran ciudad (más de 50.000 habitantes).	-- / 0					No	-- / 0		No	-- / 0		No	-- / 0		No	-- / 0		No	-- / 0		Sí	-- / 0		No	-- / 0		3	-- / 0		Es igual.	-- / 0		Es más o menos igual.	-- / 0		Es mucho menos activa.	-- / 0
2022/04/24 10:32:04 a. m. CET	0.00 / 0	Masculino	-- / 0		No	-- / 0		38	-- / 0		Pueblo pequeño (menos de 5000 habitantes).	-- / 0					No	-- / 0		No	-- / 0		No	-- / 0		Sí	-- / 0		No	-- / 0		No	-- / 0		Sí	-- / 0		2	-- / 0		Es peor.	-- / 0		Es peor, debido a la pandemia y las consecuencias que para mí ha tenido.	-- / 0		Es mucho menos activa.	-- / 0
2022/04/24 10:38:20 a. m. CET	0.00 / 0	Femenino	-- / 0		No	-- / 0		60	-- / 0		Pueblo pequeño (menos de 5000 habitantes).	-- / 0					No	-- / 0		No	-- / 0		Sí	-- / 0		No	-- / 0		No	-- / 0		No	-- / 0		Sí	-- / 0		3	-- / 0		Es igual.	-- / 0		Es más o menos igual.	-- / 0		Es más o menos igual de activa.	-- / 0
2022/04/24 10:42:31 a. m. CET	0.00 / 0	Mejer	-- / 0		No	-- / 0		52	-- / 0		Ciudad (más de 5000 habitantes).	-- / 0					No	-- / 0		No	-- / 0		Sí	-- / 0		No	-- / 0		No	-- / 0		No	-- / 0		Sí	-- / 0		3	-- / 0		Es peor.	-- / 0		Es más o menos igual.	-- / 0		Es mucho menos activa.	-- / 0
2022/04/24 10:57:21 a. m. CET	0.00 / 0	Varón	-- / 0		No	-- / 0		68	-- / 0		Ciudad (más de 5000 habitantes).	-- / 0					No	-- / 0		No	-- / 0		No	-- / 0		Sí	-- / 0		No	-- / 0		No	-- / 0		Sí	-- / 0		3	-- / 0		Es igual.	-- / 0		Es más o menos igual.	-- / 0		Es mucho menos activa.	-- / 0
2022/04/24 11:03:09 a. m. CET	0.00 / 0	Mujer	-- / 0		Sí	-- / 0		37	-- / 0		Gran ciudad (más de 50.000 habitantes).	-- / 0					No	-- / 0		No	-- / 0		No	-- / 0		No	-- / 0		Sí	-- / 0		No	-- / 0		No	-- / 0		2	-- / 0		Es peor.	-- / 0		Es peor, por causas ajenas a la pandemia.	-- / 0		Es mucho menos activa.	-- / 0
2022/04/24 11:05:58 a. m. CET	0.00 / 0	Mujer	-- / 0		No	-- / 0		59	-- / 0		Ciudad (más de 5000 habitantes).	-- / 0					No	-- / 0		No	-- / 0		Sí	-- / 0		No	-- / 0		No	-- / 0		No	-- / 0		No	-- / 0		3	-- / 0		Es peor.	-- / 0		Es peor, debido a la pandemia y las consecuencias que para mí ha tenido.	-- / 0		Es mucho menos activa.	-- / 0
2022/04/24 11:06:03 a. m. CET	0.00 / 0	Mujer	-- / 0		No	-- / 0		38	-- / 0		Ciudad (más de 5000 habitantes).	-- / 0					No	-- / 0		No	-- / 0		No	-- / 0		No	-- / 0		Sí	-- / 0		No	-- / 0		Sí	-- / 0		2	-- / 0		Es peor.	-- / 0		Es peor, debido a la pandemia y las consecuencias que para mí ha tenido.	-- / 0		Es más o menos igual de activa.	-- / 0
2022/04/24 11:08:57 a. m. CET	0.00 / 0	Mujer	-- / 0		No	-- / 0		25	-- / 0		Ciudad (más de 5000 habitantes).	-- / 0					No	-- / 0		No	-- / 0		No	-- / 0		No	-- / 0		Sí	-- / 0		No	-- / 0		No	-- / 0		2	-- / 0		Es mejor.	-- / 0		Es mejor, debido a la pandemia y las consecuencias que para mí ha tenido.	-- / 0		Es más o menos igual de activa.	-- / 0
2022/04/24 11:18:38 a. m. CET	0.00 / 0	Mujer	-- / 0		Sí	-- / 0		62	-- / 0		Ciudad (más de 5000 habitantes).	-- / 0					No	-- / 0		No	-- / 0		No	-- / 0		No	-- / 0		No	-- / 0		No	-- / 0		Sí	-- / 0		2	-- / 0		Es igual.	-- / 0		Es peor, por causas ajenas a la pandemia.	-- / 0		Es más o menos igual de activa.	-- / 0
2022/04/24 11:19:03 a. m. CET	0.00 / 0	Hombre	-- / 0		No	-- / 0		49	-- / 0		Ciudad (más de 5000 habitantes).	-- / 0					No	-- / 0		No	-- / 0		No	-- / 0		No	-- / 0		Sí	-- / 0		No	-- / 0		No	-- / 0		2	-- / 0		Es igual.	-- / 0		Es peor, debido a la pandemia y las consecuencias que para mí ha tenido.	-- / 0		Es mucho menos activa.	-- / 0
2022/04/24 11:26:36 a. m. CET	0.00 / 0	Mujer	-- / 0		Sí	-- / 0		40	-- / 0		Ciudad (más de 5000 habitantes).	-- / 0					No	-- / 0		No	-- / 0		No	-- / 0		No	-- / 0		No	-- / 0		No	-- / 0		No	-- / 0		3	-- / 0		Es peor.	-- / 0		Es peor, debido a la pandemia y las consecuencias que para mí ha tenido.	-- / 0		Es mucho menos activa.	-- / 0
2022/04/24 11:31:36 a. m. CET	0.00 / 0	Mujer	-- / 0		No	-- / 0		58	-- / 0		Gran ciudad (más de 50.000 habitantes).	-- / 0					No	-- / 0		No	-- / 0		Sí	-- / 0		No	-- / 0		No	-- / 0		Sí	-- / 0		No	-- / 0		3	-- / 0		Es igual.	-- / 0		Es más o menos igual.	-- / 0		Es más o menos igual de activa.	-- / 0
2022/04/24 11:47:39 a. m. CET	0.00 / 0	Mujer	-- / 0		No	-- / 0		15	-- / 0		Ciudad (más de 5000 habitantes).	-- / 0					No	-- / 0		No	-- / 0		Sí	-- / 0		No	-- / 0		No	-- / 0		No	-- / 0		Sí	-- / 0		2	-- / 0		Es mejor.	-- / 0		Es mejor, por causas ajenas a la pandemia.	-- / 0		Es más o menos igual de activa.	-- / 0
2022/04/24 11:53:38 a. m. CET	0.00 / 0	Mujer	-- / 0		Sí	-- / 0		54	-- / 0		Ciudad (más de 5000 habitantes).	-- / 0					No	-- / 0		No	-- / 0		Sí	-- / 0		Sí	-- / 0		No	-- / 0		Sí	-- / 0		No	-- / 0		4	-- / 0		Es igual.	-- / 0		Es más o menos igual.	-- / 0		Es mucho menos activa.	-- / 0
2022/04/24 12:11:17 p. m. CET	0.00 / 0	Femenino	-- / 0		No	-- / 0		45	-- / 0		Ciudad (más de 5000 habitantes).	-- / 0					No	-- / 0		No	-- / 0		Sí	-- / 0		No	-- / 0		Sí	-- / 0		No	-- / 0		Sí	-- / 0		2	-- / 0		Es peor.	-- / 0		Es más o menos igual.	-- / 0		Es mucho menos activa.	-- / 0
2022/04/24 2:20:13 p. m. CET	0.00 / 0	Mujer	-- / 0		No	-- / 0		30	-- / 0		Ciudad (más de 5000 habitantes).	-- / 0					No	-- / 0		No	-- / 0		No	-- / 0		No	-- / 0		Sí	-- / 0		No	-- / 0		No	-- / 0		3	-- / 0		Es igual.	-- / 0		Es más o menos igual.	-- / 0		Es más o menos igual de activa.	-- / 0
2022/04/24 2:27:19 p. m. CET	0.00 / 0	Femenino	-- / 0		No	-- / 0		44	-- / 0		Ciudad (más de 5000 habitantes).	-- / 0					No	-- / 0		No	-- / 0		Sí	-- / 0		No	-- / 0		Sí	-- / 0		No	-- / 0		No	-- / 0		2	-- / 0		Es igual.	-- / 0		Es más o menos igual.	-- / 0		Es mucho menos activa.	-- / 0
2022/04/24 2:37:53 p. m. CET	0.00 / 0	Femenino	-- / 0		No	-- / 0		32	-- / 0		Ciudad (más de 5000 habitantes).	-- / 0					No	-- / 0		No	-- / 0		No	-- / 0		Sí	-- / 0		No	-- / 0		No	-- / 0		Sí	-- / 0		3	-- / 0		Es igual.	-- / 0		Es peor, debido a la pandemia y las consecuencias que para mí ha tenido.	-- / 0		Es más o menos igual de activa.	-- / 0
2022/04/24 2:43:17 p. m. CET	0.00 / 0	Mujer	-- / 0		No	-- / 0		49	-- / 0		Ciudad (más de 5000 habitantes).	-- / 0					No	-- / 0		No	-- / 0		No	-- / 0		No	-- / 0		No	-- / 0		No	-- / 0		No	-- / 0		2	-- / 0		Es igual.	-- / 0		Es más o menos igual.	-- / 0		Es mucho menos activa.	-- / 0
2022/04/24 3:04:28 p. m. CET	0.00 / 0	Mujer	-- / 0		No	-- / 0		55	-- / 0		Gran ciudad (más de 50.000 habitantes).	-- / 0					No	-- / 0		Sí	-- / 0		Sí	-- / 0		No	-- / 0		Sí	-- / 0		No	-- / 0		Sí	-- / 0		3	-- / 0		Es igual.	-- / 0		Es peor, debido a la pandemia y las consecuencias que para mí ha tenido.	-- / 0		Es mucho menos activa.	-- / 0
2022/04/24 3:41:01 p. m. CET	0.00 / 0	Mujer	-- / 0		Sí	-- / 0		71	-- / 0		Ciudad (más de 5000 habitantes).	-- / 0					No	-- / 0		No	-- / 0		Sí	-- / 0		No	-- / 0		No	-- / 0		No	-- / 0		No	-- / 0		3	-- / 0		Es igual.	-- / 0		Es más o menos igual.	-- / 0		Es más o menos igual de activa.	-- / 0
2022/04/24 4:11:48 p. m. CET	0.00 / 0	Mujer	-- / 0		No	-- / 0		40	-- / 0		Gran ciudad (más de 50.000 habitantes).	-- / 0					No	-- / 0		No	-- / 0		No	-- / 0		No	-- / 0		No	-- / 0		No	-- / 0		No	-- / 0		3	-- / 0		Es igual.	-- / 0		Es más o menos igual.	-- / 0		Es mucho menos activa.	-- / 0
2022/04/24 4:13:02 p. m. CET	0.00 / 0	Mujer	-- / 0		No	-- / 0		53	-- / 0		Ciudad (más de 5000 habitantes).	-- / 0					No	-- / 0		No	-- / 0		No	-- / 0		No	-- / 0		Sí	-- / 0		No	-- / 0		No	-- / 0		3	-- / 0		Es igual.	-- / 0		Es peor, por causas ajenas a la pandemia.	-- / 0		Es más o menos igual de activa.	-- / 0
2022/04/24 4:22:10 p. m. CET	0.00 / 0	Mujer	-- / 0		No	-- / 0		59	-- / 0		Ciudad (más de 5000 habitantes).	-- / 0					No	-- / 0		No	-- / 0		Sí	-- / 0		Sí	-- / 0		No	-- / 0		No	-- / 0		No	-- / 0		3	-- / 0		Es peor.	-- / 0		Es peor, debido a la pandemia y las consecuencias que para mí ha tenido.	-- / 0		Es mucho menos activa.	-- / 0
2022/04/24 5:09:16 p. m. CET	0.00 / 0	Mujer	-- / 0		Sí	-- / 0		60 años	-- / 0		Ciudad (más de 5000 habitantes).	-- / 0					No	-- / 0		No	-- / 0		Sí	-- / 0		Sí	-- / 0		No	-- / 0		No	-- / 0		No	-- / 0		3	-- / 0		Es igual.	-- / 0		Es más o menos igual.	-- / 0		Es más o menos igual de activa.	-- / 0
2022/04/24 5:16:31 p. m. CET	0.00 / 0	Femenino	-- / 0		No	-- / 0		34	-- / 0		Ciudad (más de 5000 habitantes).	-- / 0					No	-- / 0		No	-- / 0		No	-- / 0		No	-- / 0		No	-- / 0		No	-- / 0		No	-- / 0		3	-- / 0		Es igual.	-- / 0		Es peor, debido a la pandemia y las consecuencias que para mí ha tenido.	-- / 0		Es mucho menos activa.	-- / 0
2022/04/24 5:39:13 p. m. CET	0.00 / 0	Hombre	-- / 0		No	-- / 0		51	-- / 0		Ciudad (más de 5000 habitantes).	-- / 0					No	-- / 0		No	-- / 0		Sí	-- / 0		No	-- / 0		Sí	-- / 0		No	-- / 0		No	-- / 0		3	-- / 0		Es igual.	-- / 0		Es peor, debido a la pandemia y las consecuencias que para mí ha tenido.	-- / 0		Es mucho menos activa.	-- / 0
2022/04/24 5:59:58 p. m. CET	0.00 / 0	Mujer	-- / 0		No	-- / 0		41	-- / 0		Ciudad (más de 5000 habitantes).	-- / 0					No	-- / 0		No	-- / 0		No	-- / 0		No	-- / 0		No	-- / 0		No	-- / 0		Sí	-- / 0		1	-- / 0		Es igual.	-- / 0		Es más o menos igual.	-- / 0		Es más o menos igual de activa.	-- / 0
2022/04/24 6:02:29 p. m. CET	0.00 / 0	Mujer	-- / 0		No	-- / 0		65	-- / 0		Gran ciudad (más de 50.000 habitantes).	-- / 0					No	-- / 0		Sí	-- / 0		No	-- / 0		Sí	-- / 0		No	-- / 0		Sí	-- / 0		No	-- / 0		3	-- / 0		Es peor.	-- / 0		Es peor, por causas ajenas a la pandemia.	-- / 0		Es mucho menos activa.	-- / 0
2022/04/24 6:19:09 p. m. CET	0.00 / 0	Mujer	-- / 0		No	-- / 0		45	-- / 0		Ciudad (más de 5000 habitantes).	-- / 0					No	-- / 0		No	-- / 0		No	-- / 0		No	-- / 0		No	-- / 0		No	-- / 0		No	-- / 0		3	-- / 0		Es igual.	-- / 0		Es más o menos igual.	-- / 0		Es más o menos igual de activa.	-- / 0
2022/04/24 6:19:49 p. m. CET	0.00 / 0	Mujer	-- / 0		No	-- / 0		29	-- / 0		Gran ciudad (más de 50.000 habitantes).	-- / 0					No	-- / 0		No	-- / 0		No	-- / 0		No	-- / 0		Sí	-- / 0		No	-- / 0		No	-- / 0		2	-- / 0		Es igual.	-- / 0		Es más o menos igual.	-- / 0		Es más o menos igual de activa.	-- / 0
2022/04/24 6:20:15 p. m. CET	0.00 / 0	mujer	-- / 0		No	-- / 0		45	-- / 0		Pueblo pequeño (menos de 5000 habitantes).	-- / 0					No	-- / 0		No	-- / 0		No	-- / 0		No	-- / 0		No	-- / 0		No	-- / 0		No	-- / 0		3	-- / 0		Es igual.	-- / 0		Es peor, debido a la pandemia y las consecuencias que para mí ha tenido.	-- / 0		Es mucho menos activa.	-- / 0
2022/04/24 6:22:39 p. m. CET	0.00 / 0	Mujer	-- / 0		No	-- / 0		68	-- / 0		Ciudad (más de 5000 habitantes).	-- / 0					No	-- / 0		No	-- / 0		Sí	-- / 0		No	-- / 0		No	-- / 0		No	-- / 0		No	-- / 0		3	-- / 0		Es igual.	-- / 0		Es más o menos igual.	-- / 0		Es más o menos igual de activa.	-- / 0
2022/04/24 6:30:48 p. m. CET	0.00 / 0	Femenino	-- / 0		No	-- / 0		39	-- / 0		Gran ciudad (más de 50.000 habitantes).	-- / 0					No	-- / 0		No	-- / 0		No	-- / 0		No	-- / 0		No	-- / 0		No	-- / 0		No	-- / 0		3	-- / 0		Es peor.	-- / 0		Es peor, debido a la pandemia y las consecuencias que para mí ha tenido.	-- / 0		Es mucho menos activa.	-- / 0
2022/04/24 6:30:56 p. m. CET	0.00 / 0	Varón	-- / 0		No	-- / 0		42	-- / 0		Ciudad (más de 5000 habitantes).	-- / 0					No	-- / 0		No	-- / 0		Sí	-- / 0		Sí	-- / 0		No	-- / 0		No	-- / 0		No	-- / 0		3	-- / 0		Es peor.	-- / 0		Es más o menos igual.	-- / 0		Es mucho menos activa.	-- / 0
2022/04/24 6:32:52 p. m. CET	0.00 / 0	Femenino	-- / 0		No	-- / 0		35	-- / 0		Pueblo pequeño (menos de 5000 habitantes).	-- / 0					No	-- / 0		No	-- / 0		No	-- / 0		No	-- / 0		Sí	-- / 0		No	-- / 0		Sí	-- / 0		3	-- / 0		Es igual.	-- / 0		Es más o menos igual.	-- / 0		Es mucho menos activa.	-- / 0
2022/04/24 6:36:43 p. m. CET	0.00 / 0	Mujer	-- / 0		Sí	-- / 0		51	-- / 0		Gran ciudad (más de 50.000 habitantes).	-- / 0					No	-- / 0		No	-- / 0		No	-- / 0		No	-- / 0		No	-- / 0		No	-- / 0		No	-- / 0		3	-- / 0		Es peor.	-- / 0		Es peor, por causas ajenas a la pandemia.	-- / 0		Es más o menos igual de activa.	-- / 0
2022/04/24 6:36:58 p. m. CET	0.00 / 0	Mujer	-- / 0		No	-- / 0		46	-- / 0		Ciudad (más de 5000 habitantes).	-- / 0					No	-- / 0		No	-- / 0		Sí	-- / 0		No	-- / 0		No	-- / 0		No	-- / 0		No	-- / 0		3	-- / 0		Es igual.	-- / 0		Es mejor, por causas ajenas a la pandemia.	-- / 0		Es mucho menos activa.	-- / 0
2022/04/24 6:48:19 p. m. CET	0.00 / 0	Mujer	-- / 0		Sí	-- / 0		36	-- / 0		Gran ciudad (más de 50.000 habitantes).	-- / 0					No	-- / 0		No	-- / 0		No	-- / 0		No	-- / 0		No	-- / 0		No	-- / 0		No	-- / 0		2	-- / 0		Es igual.	-- / 0		Es más o menos igual.	-- / 0		Es mucho menos activa.	-- / 0
2022/04/24 6:54:19 p. m. CET	0.00 / 0	Mujer	-- / 0		No	-- / 0		52	-- / 0		Pueblo pequeño (menos de 5000 habitantes).	-- / 0					Sí	-- / 0		No	-- / 0		No	-- / 0		No	-- / 0		Sí	-- / 0		No	-- / 0		No	-- / 0		2	-- / 0		Es igual.	-- / 0		Es más o menos igual.	-- / 0		Es mucho menos activa.	-- / 0
2022/04/24 6:57:24 p. m. CET	0.00 / 0	Hombre	-- / 0		No	-- / 0		36	-- / 0		Gran ciudad (más de 50.000 habitantes).	-- / 0					No	-- / 0		No	-- / 0		No	-- / 0		No	-- / 0		No	-- / 0		No	-- / 0		Sí	-- / 0		2	-- / 0		Es igual.	-- / 0		Es más o menos igual.	-- / 0		Es más o menos igual de activa.	-- / 0
2022/04/24 7:00:44 p. m. CET	0.00 / 0	Mujer	-- / 0		No	-- / 0		55	-- / 0		Gran ciudad (más de 50.000 habitantes).	-- / 0					No	-- / 0		No	-- / 0		No	-- / 0		Sí	-- / 0		No	-- / 0		Sí	-- / 0		No	-- / 0		0	-- / 0		Es igual.	-- / 0		Es peor, debido a la pandemia y las consecuencias que para mí ha tenido.	-- / 0		Es más o menos igual de activa.	-- / 0
2022/04/24 7:02:34 p. m. CET	0.00 / 0	Mujer	-- / 0		No	-- / 0		62	-- / 0		Gran ciudad (más de 50.000 habitantes).	-- / 0					No	-- / 0		No	-- / 0		Sí	-- / 0		No	-- / 0		No	-- / 0		No	-- / 0		Sí	-- / 0		0	-- / 0		Es igual.	-- / 0		Es mejor, por causas ajenas a la pandemia.	-- / 0		Es más o menos igual de activa.	-- / 0
2022/04/24 7:11:51 p. m. CET	0.00 / 0	Femenino	-- / 0		No	-- / 0		58	-- / 0		Gran ciudad (más de 50.000 habitantes).	-- / 0					No	-- / 0		No	-- / 0		Sí	-- / 0		No	-- / 0		No	-- / 0		No	-- / 0		Sí	-- / 0		2	-- / 0		Es igual.	-- / 0		Es más o menos igual.	-- / 0		Es más o menos igual de activa.	-- / 0
2022/04/24 7:16:59 p. m. CET	0.00 / 0	Mujer	-- / 0		Sí	-- / 0		69	-- / 0		Gran ciudad (más de 50.000 habitantes).	-- / 0					No	-- / 0		No	-- / 0		Sí	-- / 0		No	-- / 0		No	-- / 0		Sí	-- / 0		No	-- / 0		3	-- / 0		Es peor.	-- / 0		Es peor, debido a la pandemia y las consecuencias que para mí ha tenido.	-- / 0		Es mucho menos activa.	-- / 0
2022/04/24 7:26:01 p. m. CET	0.00 / 0	Mujer	-- / 0		No	-- / 0		33	-- / 0		Pueblo pequeño (menos de 5000 habitantes).	-- / 0					No	-- / 0		No	-- / 0		No	-- / 0		No	-- / 0		Sí	-- / 0		Sí	-- / 0		No	-- / 0		2	-- / 0		Es peor.	-- / 0		Es más o menos igual.	-- / 0		Es más o menos igual de activa.	-- / 0
2022/04/24 7:38:18 p. m. CET	0.00 / 0	Masculino	-- / 0		No	-- / 0		47	-- / 0		Pueblo pequeño (menos de 5000 habitantes).	-- / 0					No	-- / 0		No	-- / 0		No	-- / 0		No	-- / 0		Sí	-- / 0		No	-- / 0		Sí	-- / 0		2	-- / 0		Es peor.	-- / 0		Es peor, debido a la pandemia y las consecuencias que para mí ha tenido.	-- / 0		Es mucho menos activa.	-- / 0
2022/04/24 7:38:25 p. m. CET	0.00 / 0	Mujer	-- / 0		No	-- / 0		36	-- / 0		Pueblo pequeño (menos de 5000 habitantes).	-- / 0					No	-- / 0		No	-- / 0		Sí	-- / 0		No	-- / 0		Sí	-- / 0		No	-- / 0		No	-- / 0		3	-- / 0		Es igual.	-- / 0		Es más o menos igual.	-- / 0		Es más o menos igual de activa.	-- / 0
2022/04/24 7:38:47 p. m. CET	0.00 / 0	Mujer	-- / 0		No	-- / 0		48	-- / 0		Ciudad (más de 5000 habitantes).	-- / 0					No	-- / 0		Sí	-- / 0		Sí	-- / 0		Sí	-- / 0		No	-- / 0		Sí	-- / 0		No	-- / 0		3	-- / 0		Es peor.	-- / 0		Es peor, debido a la pandemia y las consecuencias que para mí ha tenido.	-- / 0		Es más o menos igual de activa.	-- / 0
2022/04/24 7:43:01 p. m. CET	0.00 / 0	Hombre	-- / 0		No	-- / 0		32	-- / 0		Ciudad (más de 5000 habitantes).	-- / 0					Sí	-- / 0		No	-- / 0		No	-- / 0		Sí	-- / 0		Sí	-- / 0		No	-- / 0		No	-- / 0		2	-- / 0		Es peor.	-- / 0		Es peor, debido a la pandemia y las consecuencias que para mí ha tenido.	-- / 0		Es más o menos igual de activa.	-- / 0
2022/04/24 7:43:40 p. m. CET	0.00 / 0	Mujer	-- / 0		No	-- / 0		55	-- / 0		Ciudad (más de 5000 habitantes).	-- / 0					No	-- / 0		No	-- / 0		No	-- / 0		No	-- / 0		Sí	-- / 0		No	-- / 0		Sí	-- / 0		2	-- / 0		Es peor.	-- / 0		Es peor, debido a la pandemia y las consecuencias que para mí ha tenido.	-- / 0		Es más o menos igual de activa.	-- / 0
2022/04/24 7:45:17 p. m. CET	0.00 / 0	Mujer	-- / 0		No	-- / 0		43	-- / 0		Ciudad (más de 5000 habitantes).	-- / 0					No	-- / 0		No	-- / 0		No	-- / 0		No	-- / 0		Sí	-- / 0		No	-- / 0		Sí	-- / 0		2	-- / 0		Es peor.	-- / 0		Es peor, debido a la pandemia y las consecuencias que para mí ha tenido.	-- / 0		Es mucho menos activa.	-- / 0
2022/04/24 7:50:16 p. m. CET	0.00 / 0	Mujer	-- / 0		No	-- / 0		46	-- / 0		Pueblo pequeño (menos de 5000 habitantes).	-- / 0					No	-- / 0		No	-- / 0		No	-- / 0		No	-- / 0		Sí	-- / 0		No	-- / 0		No	-- / 0		2	-- / 0		Es peor.	-- / 0		Es más o menos igual.	-- / 0		Es mucho menos activa.	-- / 0
2022/04/24 7:55:36 p. m. CET	0.00 / 0	Mujer	-- / 0		No	-- / 0		37	-- / 0		Gran ciudad (más de 50.000 habitantes).	-- / 0					No	-- / 0		No	-- / 0		No	-- / 0		No	-- / 0		No	-- / 0		No	-- / 0		Sí	-- / 0		3	-- / 0		Es peor.	-- / 0		Es más o menos igual.	-- / 0		Es más o menos igual de activa.	-- / 0
2022/04/24 7:57:53 p. m. CET	0.00 / 0	Mujer	-- / 0		No	-- / 0		43	-- / 0		Ciudad (más de 5000 habitantes).	-- / 0					No	-- / 0		No	-- / 0		No	-- / 0		No	-- / 0		No	-- / 0		No	-- / 0		No	-- / 0		3	-- / 0		Es igual.	-- / 0		Es peor, debido a la pandemia y las consecuencias que para mí ha tenido.	-- / 0		Es mucho menos activa.	-- / 0
2022/04/24 7:57:53 p. m. CET	0.00 / 0	Mujer	-- / 0		Sí	-- / 0		38	-- / 0		Ciudad (más de 5000 habitantes).	-- / 0					No	-- / 0		Sí	-- / 0		Sí	-- / 0		Sí	-- / 0		Sí	-- / 0		No	-- / 0		No	-- / 0		3	-- / 0		Es igual.	-- / 0		Es peor, por causas ajenas a la pandemia.	-- / 0		Es mucho menos activa.	-- / 0
2022/04/24 7:58:13 p. m. CET	0.00 / 0	Masculino	-- / 0		No	-- / 0		60	-- / 0		Gran ciudad (más de 50.000 habitantes).	-- / 0					No	-- / 0		No	-- / 0		Sí	-- / 0		Sí	-- / 0		No	-- / 0		No	-- / 0		No	-- / 0		3	-- / 0		Es peor.	-- / 0		Es más o menos igual.	-- / 0		Es más o menos igual de activa.	-- / 0
2022/04/24 8:01:17 p. m. CET	0.00 / 0	Mujer	-- / 0		No	-- / 0		46	-- / 0		Ciudad (más de 5000 habitantes).	-- / 0					No	-- / 0		No	-- / 0		No	-- / 0		No	-- / 0		No	-- / 0		No	-- / 0		No	-- / 0		2	-- / 0		Es peor.	-- / 0		Es peor, debido a la pandemia y las consecuencias que para mí ha tenido.	-- / 0		Es mucho menos activa.	-- / 0
2022/04/24 8:03:10 p. m. CET	0.00 / 0	Femenino	-- / 0		Sí	-- / 0		42	-- / 0		Gran ciudad (más de 50.000 habitantes).	-- / 0					No	-- / 0		No	-- / 0		Sí	-- / 0		No	-- / 0		No	-- / 0		No	-- / 0		Sí	-- / 0		3	-- / 0		Es igual.	-- / 0		Es más o menos igual.	-- / 0		Es más o menos igual de activa.	-- / 0
2022/04/24 8:08:07 p. m. CET	0.00 / 0	Mujer	-- / 0		Sí	-- / 0		32	-- / 0		Ciudad (más de 5000 habitantes).	-- / 0					No	-- / 0		Sí	-- / 0		No	-- / 0		No	-- / 0		Sí	-- / 0		No	-- / 0		No	-- / 0		2	-- / 0		Es igual.	-- / 0		Es peor, por causas ajenas a la pandemia.	-- / 0		Es mucho menos activa.	-- / 0
2022/04/24 8:09:52 p. m. CET	0.00 / 0	Mujer	-- / 0		No	-- / 0		64	-- / 0		Gran ciudad (más de 50.000 habitantes).	-- / 0					No	-- / 0		No	-- / 0		No	-- / 0		No	-- / 0		No	-- / 0		No	-- / 0		No	-- / 0		3	-- / 0		Es igual.	-- / 0		Es mejor, debido a la pandemia y las consecuencias que para mí ha tenido.	-- / 0		Es mucho menos activa.	-- / 0
2022/04/24 8:15:09 p. m. CET	0.00 / 0	Femenino	-- / 0		No	-- / 0		57	-- / 0		Gran ciudad (más de 50.000 habitantes).	-- / 0					No	-- / 0		No	-- / 0		No	-- / 0		No	-- / 0		Sí	-- / 0		No	-- / 0		No	-- / 0		2	-- / 0		Es igual.	-- / 0		Es más o menos igual.	-- / 0		Es mucho menos activa.	-- / 0
2022/04/24 8:18:20 p. m. CET	0.00 / 0	Mujer	-- / 0		No	-- / 0		34	-- / 0		Gran ciudad (más de 50.000 habitantes).	-- / 0					No	-- / 0		Sí	-- / 0		No	-- / 0		No	-- / 0		Sí	-- / 0		No	-- / 0		Sí	-- / 0		2	-- / 0		Es peor.	-- / 0		Es peor, debido a la pandemia y las consecuencias que para mí ha tenido.	-- / 0		Es mucho menos activa.	-- / 0
2022/04/24 8:19:12 p. m. CET	0.00 / 0	Mujer	-- / 0		No	-- / 0		25	-- / 0		Gran ciudad (más de 50.000 habitantes).	-- / 0					No	-- / 0		No	-- / 0		Sí	-- / 0		No	-- / 0		Sí	-- / 0		No	-- / 0		No	-- / 0		2	-- / 0		Es igual.	-- / 0		Es más o menos igual.	-- / 0		Es mucho menos activa.	-- / 0
2022/04/24 8:52:04 p. m. CET	0.00 / 0	Mujer	-- / 0		No	-- / 0		46	-- / 0		Gran ciudad (más de 50.000 habitantes).	-- / 0					No	-- / 0		No	-- / 0		No	-- / 0		No	-- / 0		No	-- / 0		No	-- / 0		No	-- / 0		3	-- / 0		Es igual.	-- / 0		Es peor, debido a la pandemia y las consecuencias que para mí ha tenido.	-- / 0		Es mucho menos activa.	-- / 0
2022/04/24 8:53:33 p. m. CET	0.00 / 0	Mujer	-- / 0		No	-- / 0		38	-- / 0		Gran ciudad (más de 50.000 habitantes).	-- / 0					No	-- / 0		Sí	-- / 0		Sí	-- / 0		No	-- / 0		Sí	-- / 0		No	-- / 0		Sí	-- / 0		3	-- / 0		Es igual.	-- / 0		Es peor, debido a la pandemia y las consecuencias que para mí ha tenido.	-- / 0		Es mucho menos activa.	-- / 0
2022/04/24 9:11:57 p. m. CET	0.00 / 0	Mujer	-- / 0		Sí	-- / 0		57	-- / 0		Gran ciudad (más de 50.000 habitantes).	-- / 0					No	-- / 0		No	-- / 0		Sí	-- / 0		No	-- / 0		Sí	-- / 0		No	-- / 0		Sí	-- / 0		2	-- / 0		Es peor.	-- / 0		Es peor, debido a la pandemia y las consecuencias que para mí ha tenido.	-- / 0		Es mucho menos activa.	-- / 0
2022/04/24 9:14:46 p. m. CET	0.00 / 0	Mujer	-- / 0		No	-- / 0		32	-- / 0		Gran ciudad (más de 50.000 habitantes).	-- / 0					No	-- / 0		No	-- / 0		Sí	-- / 0		No	-- / 0		No	-- / 0		No	-- / 0		Sí	-- / 0		3	-- / 0		Es mejor.	-- / 0		Es peor, debido a la pandemia y las consecuencias que para mí ha tenido.	-- / 0		Es más o menos igual de activa.	-- / 0
2022/04/24 9:37:11 p. m. CET	0.00 / 0	Mujer	-- / 0		No	-- / 0		32	-- / 0		Ciudad (más de 5000 habitantes).	-- / 0					No	-- / 0		No	-- / 0		Sí	-- / 0		No	-- / 0		Sí	-- / 0		No	-- / 0		Sí	-- / 0		2	-- / 0		Es mejor.	-- / 0		Es más o menos igual.	-- / 0		Es mucho menos activa.	-- / 0
2022/04/24 9:58:31 p. m. CET	0.00 / 0	Mujer	-- / 0		No	-- / 0		62	-- / 0		Ciudad (más de 5000 habitantes).	-- / 0					No	-- / 0		No	-- / 0		Sí	-- / 0		No	-- / 0		Sí	-- / 0		Sí	-- / 0		Sí	-- / 0		1	-- / 0		Es igual.	-- / 0		Es peor, debido a la pandemia y las consecuencias que para mí ha tenido.	-- / 0		Es más o menos igual de activa.	-- / 0
2022/04/25 7:20:04 a. m. CET	0.00 / 0	Mujer	-- / 0		No	-- / 0		62	-- / 0		Ciudad (más de 5000 habitantes).	-- / 0					No	-- / 0		No	-- / 0		Sí	-- / 0		No	-- / 0		Sí	-- / 0		No	-- / 0		Sí	-- / 0		3	-- / 0		Es peor.	-- / 0		Es peor, debido a la pandemia y las consecuencias que para mí ha tenido.	-- / 0		Es más o menos igual de activa.	-- / 0
2022/04/25 10:34:41 a. m. CET	0.00 / 0	Mujer	-- / 0		No	-- / 0		46	-- / 0		Ciudad (más de 5000 habitantes).	-- / 0					No	-- / 0		Sí	-- / 0		No	-- / 0		No	-- / 0		Sí	-- / 0		No	-- / 0		No	-- / 0		2	-- / 0		Es igual.	-- / 0		Es más o menos igual.	-- / 0		Es más o menos igual de activa.	-- / 0
2022/04/25 11:54:35 a. m. CET	0.00 / 0	masculino	-- / 0		No	-- / 0		47	-- / 0		Gran ciudad (más de 50.000 habitantes).	-- / 0					No	-- / 0		No	-- / 0		Sí	-- / 0		No	-- / 0		No	-- / 0		No	-- / 0		No	-- / 0		3	-- / 0		Es peor.	-- / 0		Es peor, debido a la pandemia y las consecuencias que para mí ha tenido.	-- / 0		Es más o menos igual de activa.	-- / 0
2022/04/25 11:58:24 a. m. CET	0.00 / 0	Femenino	-- / 0		No	-- / 0		40	-- / 0		Ciudad (más de 5000 habitantes).	-- / 0					No	-- / 0		No	-- / 0		No	-- / 0		No	-- / 0		No	-- / 0		Sí	-- / 0		No	-- / 0		3	-- / 0		Es igual.	-- / 0		Es más o menos igual.	-- / 0		Es mucho menos activa.	-- / 0
2022/04/25 12:15:07 p. m. CET	0.00 / 0	Varon	-- / 0		No	-- / 0		52	-- / 0		Gran ciudad (más de 50.000 habitantes).	-- / 0					No	-- / 0		No	-- / 0		No	-- / 0		No	-- / 0		No	-- / 0		No	-- / 0		Sí	-- / 0		2	-- / 0		Es igual.	-- / 0		Es más o menos igual.	-- / 0		Es mucho menos activa.	-- / 0
2022/04/25 12:18:52 p. m. CET	0.00 / 0	Mujer	-- / 0		No	-- / 0		34	-- / 0		Ciudad (más de 5000 habitantes).	-- / 0					No	-- / 0		Sí	-- / 0		No	-- / 0		No	-- / 0		No	-- / 0		Sí	-- / 0		No	-- / 0		3	-- / 0		Es igual.	-- / 0		Es más o menos igual.	-- / 0		Es mucho menos activa.	-- / 0
2022/04/25 12:29:22 p. m. CET	0.00 / 0	Varón	-- / 0		No	-- / 0		46	-- / 0		Gran ciudad (más de 50.000 habitantes).	-- / 0					No	-- / 0		No	-- / 0		No	-- / 0		No	-- / 0		Sí	-- / 0		No	-- / 0		No	-- / 0		3	-- / 0		Es igual.	-- / 0		Es más o menos igual.	-- / 0		Es mucho menos activa.	-- / 0
2022/04/25 12:29:50 p. m. CET	0.00 / 0	Mujer	-- / 0		No	-- / 0		49	-- / 0		Ciudad (más de 5000 habitantes).	-- / 0					No	-- / 0		No	-- / 0		No	-- / 0		No	-- / 0		Sí	-- / 0		No	-- / 0		Sí	-- / 0		3	-- / 0		Es igual.	-- / 0		Es más o menos igual.	-- / 0		Es mucho menos activa.	-- / 0
2022/04/25 12:31:30 p. m. CET	0.00 / 0	Hombre	-- / 0		No	-- / 0		35	-- / 0		Ciudad (más de 5000 habitantes).	-- / 0					No	-- / 0		No	-- / 0		No	-- / 0		No	-- / 0		Sí	-- / 0		No	-- / 0		No	-- / 0		0	-- / 0		Es mejor.	-- / 0		Es mejor, debido a la pandemia y las consecuencias que para mí ha tenido.	-- / 0		Es más o menos igual de activa.	-- / 0
2022/04/25 12:38:09 p. m. CET	0.00 / 0	Mujer	-- / 0		No	-- / 0		38	-- / 0		Ciudad (más de 5000 habitantes).	-- / 0					No	-- / 0		No	-- / 0		No	-- / 0		No	-- / 0		No	-- / 0		Sí	-- / 0		No	-- / 0		3	-- / 0		Es igual.	-- / 0		Es peor, por causas ajenas a la pandemia.	-- / 0		Es mucho menos activa.	-- / 0
2022/04/25 12:39:48 p. m. CET	0.00 / 0	Mujer	-- / 0		No	-- / 0		35	-- / 0		Pueblo pequeño (menos de 5000 habitantes).	-- / 0					No	-- / 0		No	-- / 0		No	-- / 0		No	-- / 0		No	-- / 0		No	-- / 0		No	-- / 0		0	-- / 0		Es peor.	-- / 0		Es peor, debido a la pandemia y las consecuencias que para mí ha tenido.	-- / 0		Es mucho menos activa.	-- / 0
2022/04/25 12:40:18 p. m. CET	0.00 / 0	Varón	-- / 0		No	-- / 0		49	-- / 0		Ciudad (más de 5000 habitantes).	-- / 0					No	-- / 0		No	-- / 0		Sí	-- / 0		No	-- / 0		No	-- / 0		No	-- / 0		No	-- / 0		3	-- / 0		Es mejor.	-- / 0		Es peor, debido a la pandemia y las consecuencias que para mí ha tenido.	-- / 0		Es mucho menos activa.	-- / 0
2022/04/25 12:46:41 p. m. CET	0.00 / 0	Hombre	-- / 0		No	-- / 0		56	-- / 0		Gran ciudad (más de 50.000 habitantes).	-- / 0					No	-- / 0		No	-- / 0		Sí	-- / 0		No	-- / 0		Sí	-- / 0		No	-- / 0		Sí	-- / 0		3	-- / 0		Es igual.	-- / 0		Es más o menos igual.	-- / 0		Es más o menos igual de activa.	-- / 0
2022/04/25 12:46:41 p. m. CET	0.00 / 0	mujer	-- / 0		Sí	-- / 0		29	-- / 0		Pueblo pequeño (menos de 5000 habitantes).	-- / 0					No	-- / 0		No	-- / 0		No	-- / 0		No	-- / 0		No	-- / 0		No	-- / 0		Sí	-- / 0		3	-- / 0		Es peor.	-- / 0		Es peor, debido a la pandemia y las consecuencias que para mí ha tenido.	-- / 0		Es mucho menos activa.	-- / 0
2022/04/25 12:48:28 p. m. CET	0.00 / 0	Hombre	-- / 0		No	-- / 0		46	-- / 0		Ciudad (más de 5000 habitantes).	-- / 0					No	-- / 0		No	-- / 0		Sí	-- / 0		No	-- / 0		Sí	-- / 0		No	-- / 0		Sí	-- / 0		2	-- / 0		Es igual.	-- / 0		Es peor, debido a la pandemia y las consecuencias que para mí ha tenido.	-- / 0		Es más o menos igual de activa.	-- / 0
2022/04/25 12:49:42 p. m. CET	0.00 / 0	Mujer	-- / 0		No	-- / 0		45	-- / 0		Ciudad (más de 5000 habitantes).	-- / 0					No	-- / 0		No	-- / 0		No	-- / 0		Sí	-- / 0		No	-- / 0		No	-- / 0		No	-- / 0		3	-- / 0		Es igual.	-- / 0		Es más o menos igual.	-- / 0		Es mucho menos activa.	-- / 0
2022/04/25 12:49:52 p. m. CET	0.00 / 0	Hombre	-- / 0		No	-- / 0		50	-- / 0		Ciudad (más de 5000 habitantes).	-- / 0					No	-- / 0		No	-- / 0		No	-- / 0		No	-- / 0		No	-- / 0		No	-- / 0		No	-- / 0		3	-- / 0		Es igual.	-- / 0		Es peor, debido a la pandemia y las consecuencias que para mí ha tenido.	-- / 0		Es más o menos igual de activa.	-- / 0
2022/04/25 12:49:52 p. m. CET	0.00 / 0	Femenino	-- / 0		No	-- / 0		36	-- / 0		Ciudad (más de 5000 habitantes).	-- / 0					No	-- / 0		No	-- / 0		No	-- / 0		No	-- / 0		Sí	-- / 0		No	-- / 0		No	-- / 0		2	-- / 0		Es igual.	-- / 0		Es peor, debido a la pandemia y las consecuencias que para mí ha tenido.	-- / 0		Es mucho menos activa.	-- / 0
2022/04/25 12:52:22 p. m. CET	0.00 / 0	Hombre	-- / 0		No	-- / 0		50	-- / 0		Gran ciudad (más de 50.000 habitantes).	-- / 0					No	-- / 0		No	-- / 0		No	-- / 0		No	-- / 0		No	-- / 0		No	-- / 0		No	-- / 0		3	-- / 0		Es igual.	-- / 0		Es más o menos igual.	-- / 0		Es mucho menos activa.	-- / 0
2022/04/25 12:52:51 p. m. CET	0.00 / 0	Varon	-- / 0		Sí	-- / 0		58	-- / 0		Ciudad (más de 5000 habitantes).	-- / 0					No	-- / 0		No	-- / 0		No	-- / 0		No	-- / 0		No	-- / 0		No	-- / 0		Sí	-- / 0		3	-- / 0		Es igual.	-- / 0		Es peor, debido a la pandemia y las consecuencias que para mí ha tenido.	-- / 0		Es mucho menos activa.	-- / 0
2022/04/25 12:52:52 p. m. CET	0.00 / 0	Hombre	-- / 0		No	-- / 0		55	-- / 0		Ciudad (más de 5000 habitantes).	-- / 0					No	-- / 0		No	-- / 0		No	-- / 0		No	-- / 0		Sí	-- / 0		Sí	-- / 0		Sí	-- / 0		3	-- / 0		Es igual.	-- / 0		Es mejor, debido a la pandemia y las consecuencias que para mí ha tenido.	-- / 0		Es mucho menos activa.	-- / 0
2022/04/25 12:55:20 p. m. CET	0.00 / 0	Mujer	-- / 0		No	-- / 0		45	-- / 0		Gran ciudad (más de 50.000 habitantes).	-- / 0					No	-- / 0		Sí	-- / 0		No	-- / 0		No	-- / 0		Sí	-- / 0		No	-- / 0		Sí	-- / 0		3	-- / 0		Es igual.	-- / 0		Es mejor, por causas ajenas a la pandemia.	-- / 0		Es más o menos igual de activa.	-- / 0
2022/04/25 12:56:57 p. m. CET	0.00 / 0	Femenino	-- / 0		No	-- / 0		17	-- / 0		Ciudad (más de 5000 habitantes).	-- / 0					No	-- / 0		No	-- / 0		Sí	-- / 0		Sí	-- / 0		Sí	-- / 0		Sí	-- / 0		No	-- / 0		2	-- / 0		Es mejor.	-- / 0		Es peor, debido a la pandemia y las consecuencias que para mí ha tenido.	-- / 0		Es más o menos igual de activa.	-- / 0
2022/04/25 12:58:31 p. m. CET	0.00 / 0	Mujer	-- / 0		No	-- / 0		48	-- / 0		Gran ciudad (más de 50.000 habitantes).	-- / 0					No	-- / 0		No	-- / 0		No	-- / 0		No	-- / 0		Sí	-- / 0		No	-- / 0		No	-- / 0		2	-- / 0		Es igual.	-- / 0		Es peor, debido a la pandemia y las consecuencias que para mí ha tenido.	-- / 0		Es más o menos igual de activa.	-- / 0
2022/04/25 12:58:48 p. m. CET	0.00 / 0	mujer	-- / 0		Sí	-- / 0		18	-- / 0		Ciudad (más de 5000 habitantes).	-- / 0					No	-- / 0		No	-- / 0		No	-- / 0		No	-- / 0		No	-- / 0		No	-- / 0		No	-- / 0		2	-- / 0		Es peor.	-- / 0		Es mejor, debido a la pandemia y las consecuencias que para mí ha tenido.	-- / 0		Es más o menos igual de activa.	-- / 0
2022/04/25 1:00:32 p. m. CET	0.00 / 0	Femenino	-- / 0		No	-- / 0		34	-- / 0		Ciudad (más de 5000 habitantes).	-- / 0					No	-- / 0		Sí	-- / 0		No	-- / 0		No	-- / 0		Sí	-- / 0		No	-- / 0		Sí	-- / 0		3	-- / 0		Es peor.	-- / 0		Es peor, debido a la pandemia y las consecuencias que para mí ha tenido.	-- / 0		Es mucho menos activa.	-- / 0
2022/04/25 1:00:58 p. m. CET	0.00 / 0	Mujer	-- / 0		No	-- / 0		17	-- / 0		Ciudad (más de 5000 habitantes).	-- / 0					No	-- / 0		No	-- / 0		No	-- / 0		No	-- / 0		Sí	-- / 0		No	-- / 0		No	-- / 0		2	-- / 0		Es peor.	-- / 0		Es peor, debido a la pandemia y las consecuencias que para mí ha tenido.	-- / 0		Es más o menos igual de activa.	-- / 0
2022/04/25 1:01:04 p. m. CET	0.00 / 0	Masculino	-- / 0		No	-- / 0		42	-- / 0		Ciudad (más de 5000 habitantes).	-- / 0					No	-- / 0		No	-- / 0		No	-- / 0		No	-- / 0		Sí	-- / 0		No	-- / 0		No	-- / 0		2	-- / 0		Es peor.	-- / 0		Es más o menos igual.	-- / 0		Es mucho menos activa.	-- / 0
2022/04/25 1:01:26 p. m. CET	0.00 / 0	Mujer	-- / 0		No	-- / 0		35	-- / 0		Ciudad (más de 5000 habitantes).	-- / 0					No	-- / 0		Sí	-- / 0		No	-- / 0		No	-- / 0		Sí	-- / 0		No	-- / 0		Sí	-- / 0		3	-- / 0		Es igual.	-- / 0		Es peor, debido a la pandemia y las consecuencias que para mí ha tenido.	-- / 0		Es mucho menos activa.	-- / 0
2022/04/25 1:04:03 p. m. CET	0.00 / 0	Femenino	-- / 0		No	-- / 0		56	-- / 0		Ciudad (más de 5000 habitantes).	-- / 0					No	-- / 0		Sí	-- / 0		Sí	-- / 0		No	-- / 0		No	-- / 0		No	-- / 0		Sí	-- / 0		3	-- / 0		Es igual.	-- / 0		Es más o menos igual.	-- / 0		Es mucho menos activa.	-- / 0
2022/04/25 1:05:33 p. m. CET	0.00 / 0	Mujer	-- / 0		No	-- / 0		49	-- / 0		Pueblo pequeño (menos de 5000 habitantes).	-- / 0					No	-- / 0		No	-- / 0		Sí	-- / 0		Sí	-- / 0		No	-- / 0		No	-- / 0		No	-- / 0		2	-- / 0		Es mejor.	-- / 0		Es peor, por causas ajenas a la pandemia.	-- / 0		Es mucho menos activa.	-- / 0
2022/04/25 1:06:08 p. m. CET	0.00 / 0	Femenino	-- / 0		No	-- / 0		50	-- / 0		Ciudad (más de 5000 habitantes).	-- / 0					No	-- / 0		Sí	-- / 0		Sí	-- / 0		No	-- / 0		Sí	-- / 0		No	-- / 0		No	-- / 0		3	-- / 0		Es igual.	-- / 0		Es más o menos igual.	-- / 0		Es más o menos igual de activa.	-- / 0
2022/04/25 1:07:29 p. m. CET	0.00 / 0	Hombre	-- / 0		No	-- / 0		38	-- / 0		Gran ciudad (más de 50.000 habitantes).	-- / 0					No	-- / 0		No	-- / 0		No	-- / 0		No	-- / 0		Sí	-- / 0		No	-- / 0		No	-- / 0		3	-- / 0		Es peor.	-- / 0		Es peor, por causas ajenas a la pandemia.	-- / 0		Es más o menos igual de activa.	-- / 0
2022/04/25 1:11:59 p. m. CET	0.00 / 0	mujer	-- / 0		No	-- / 0		18	-- / 0		Gran ciudad (más de 50.000 habitantes).	-- / 0					No	-- / 0		No	-- / 0		No	-- / 0		No	-- / 0		No	-- / 0		No	-- / 0		No	-- / 0		3	-- / 0		Es igual.	-- / 0		Es más o menos igual.	-- / 0		Es mucho menos activa.	-- / 0
2022/04/25 1:16:58 p. m. CET	0.00 / 0	Mujer	-- / 0		No	-- / 0		41	-- / 0		Ciudad (más de 5000 habitantes).	-- / 0					No	-- / 0		Sí	-- / 0		No	-- / 0		No	-- / 0		Sí	-- / 0		Sí	-- / 0		No	-- / 0		2	-- / 0		Es peor.	-- / 0		Es peor, por causas ajenas a la pandemia.	-- / 0		Es mucho menos activa.	-- / 0
2022/04/25 1:20:35 p. m. CET	0.00 / 0	Mujer	-- / 0		No	-- / 0		17	-- / 0		Ciudad (más de 5000 habitantes).	-- / 0					No	-- / 0		No	-- / 0		No	-- / 0		No	-- / 0		Sí	-- / 0		No	-- / 0		No	-- / 0		2	-- / 0		Es igual.	-- / 0		Es mejor, por causas ajenas a la pandemia.	-- / 0		Es más o menos igual de activa.	-- / 0
2022/04/25 1:31:34 p. m. CET	0.00 / 0	Masculino	-- / 0		No	-- / 0		53	-- / 0		Ciudad (más de 5000 habitantes).	-- / 0		Estoy trabajando presencialmente.	-- / 0		No	-- / 0		Sí	-- / 0		No	-- / 0		No	-- / 0		No	-- / 0		No	-- / 0		No	-- / 0		3	-- / 0		Es igual.	-- / 0		Es más o menos igual.	-- / 0		Es mucho menos activa.	-- / 0
2022/04/25 1:36:23 p. m. CET	0.00 / 0	Femenino	-- / 0		No	-- / 0		42	-- / 0		Ciudad (más de 5000 habitantes).	-- / 0		Estoy trabajando presencialmente.	-- / 0		No	-- / 0		No	-- / 0		No	-- / 0		No	-- / 0		No	-- / 0		No	-- / 0		Sí	-- / 0		2	-- / 0		Es igual.	-- / 0		Es más o menos igual.	-- / 0		Es mucho menos activa.	-- / 0
2022/04/25 1:37:51 p. m. CET	0.00 / 0	Femenino	-- / 0		No	-- / 0		30	-- / 0		Pueblo pequeño (menos de 5000 habitantes).	-- / 0		Estoy trabajando presencialmente.	-- / 0		No	-- / 0		No	-- / 0		No	-- / 0		No	-- / 0		Sí	-- / 0		No	-- / 0		No	-- / 0		2	-- / 0		Es igual.	-- / 0		Es más o menos igual.	-- / 0		Es mucho menos activa.	-- / 0
2022/04/25 1:38:11 p. m. CET	0.00 / 0	Mujer	-- / 0		No	-- / 0		55 años	-- / 0		Ciudad (más de 5000 habitantes).	-- / 0		Estoy trabajando presencialmente.	-- / 0		No	-- / 0		No	-- / 0		Sí	-- / 0		Sí	-- / 0		No	-- / 0		No	-- / 0		No	-- / 0		3	-- / 0		Es igual.	-- / 0		Es más o menos igual.	-- / 0		Es mucho menos activa.	-- / 0
2022/04/25 1:38:13 p. m. CET	0.00 / 0	Hombre	-- / 0		No	-- / 0		32	-- / 0		Ciudad (más de 5000 habitantes).	-- / 0		Estoy estudiando y trabajando.	-- / 0		No	-- / 0		No	-- / 0		Sí	-- / 0		No	-- / 0		No	-- / 0		No	-- / 0		No	-- / 0		3	-- / 0		Es peor.	-- / 0		Es peor, debido a la pandemia y las consecuencias que para mí ha tenido.	-- / 0		Es mucho menos activa.	-- / 0
2022/04/25 1:41:33 p. m. CET	0.00 / 0	Mujer	-- / 0		No	-- / 0		27	-- / 0		Ciudad (más de 5000 habitantes).	-- / 0		Estoy trabajando presencialmente.	-- / 0		No	-- / 0		Sí	-- / 0		Sí	-- / 0		No	-- / 0		Sí	-- / 0		No	-- / 0		Sí	-- / 0		2	-- / 0		Es peor.	-- / 0		Es más o menos igual.	-- / 0		Es más o menos igual de activa.	-- / 0
2022/04/25 1:44:03 p. m. CET	0.00 / 0	Hombre	-- / 0		No	-- / 0		36	-- / 0		Ciudad (más de 5000 habitantes).	-- / 0		Estoy trabajando presencialmente.	-- / 0		No	-- / 0		No	-- / 0		No	-- / 0		No	-- / 0		Sí	-- / 0		No	-- / 0		No	-- / 0		2	-- / 0		Es igual.	-- / 0		Es más o menos igual.	-- / 0		Es mucho menos activa.	-- / 0
2022/04/25 1:44:58 p. m. CET	0.00 / 0	Femenino	-- / 0		No	-- / 0		27	-- / 0		Ciudad (más de 5000 habitantes).	-- / 0		Estoy trabajando presencialmente.	-- / 0		No	-- / 0		Sí	-- / 0		Sí	-- / 0		No	-- / 0		No	-- / 0		No	-- / 0		Sí	-- / 0		3	-- / 0		Es mejor.	-- / 0		Es peor, debido a la pandemia y las consecuencias que para mí ha tenido.	-- / 0		Es más o menos igual de activa.	-- / 0
2022/04/25 1:53:34 p. m. CET	0.00 / 0	Mujer	-- / 0		Sí	-- / 0		65	-- / 0		Ciudad (más de 5000 habitantes).	-- / 0		Soy cuidador/a del hogar y la familia.	-- / 0		No	-- / 0		No	-- / 0		Sí	-- / 0		No	-- / 0		No	-- / 0		Sí	-- / 0		No	-- / 0		3	-- / 0		Es igual.	-- / 0		Es más o menos igual.	-- / 0		Es mucho menos activa.	-- / 0
2022/04/25 1:55:07 p. m. CET	0.00 / 0	Mujer	-- / 0		No	-- / 0		48	-- / 0		Ciudad (más de 5000 habitantes).	-- / 0		Estoy trabajando presencialmente.	-- / 0		No	-- / 0		No	-- / 0		No	-- / 0		No	-- / 0		Sí	-- / 0		No	-- / 0		No	-- / 0		2	-- / 0		Es igual.	-- / 0		Es más o menos igual.	-- / 0		Es mucho menos activa.	-- / 0
2022/04/25 1:56:44 p. m. CET	0.00 / 0	Mujer	-- / 0		No	-- / 0		56	-- / 0		Ciudad (más de 5000 habitantes).	-- / 0		Estoy trabajando presencialmente.	-- / 0		No	-- / 0		No	-- / 0		No	-- / 0		No	-- / 0		Sí	-- / 0		No	-- / 0		No	-- / 0		3	-- / 0		Es igual.	-- / 0		Es mejor, por causas ajenas a la pandemia.	-- / 0		Es más o menos igual de activa.	-- / 0
2022/04/25 1:57:24 p. m. CET	0.00 / 0	Mujer	-- / 0		Sí	-- / 0		43	-- / 0		Ciudad (más de 5000 habitantes).	-- / 0		Estoy trabajando presencialmente.	-- / 0		No	-- / 0		Sí	-- / 0		No	-- / 0		No	-- / 0		Sí	-- / 0		No	-- / 0		No	-- / 0		3	-- / 0		Es igual.	-- / 0		Es más o menos igual.	-- / 0		Es mucho menos activa.	-- / 0
2022/04/25 1:57:50 p. m. CET	0.00 / 0	Mujer	-- / 0		No	-- / 0		31	-- / 0		Gran ciudad (más de 50.000 habitantes).	-- / 0		Estoy estudiando y trabajando.	-- / 0		No	-- / 0		No	-- / 0		No	-- / 0		No	-- / 0		Sí	-- / 0		No	-- / 0		No	-- / 0		2	-- / 0		Es igual.	-- / 0		Es mejor, por causas ajenas a la pandemia.	-- / 0		Es más o menos igual de activa.	-- / 0
2022/04/25 2:00:58 p. m. CET	0.00 / 0	Mujer	-- / 0		No	-- / 0		34	-- / 0		Ciudad (más de 5000 habitantes).	-- / 0		Estoy estudiando y trabajando.	-- / 0		No	-- / 0		No	-- / 0		No	-- / 0		No	-- / 0		Sí	-- / 0		No	-- / 0		No	-- / 0		3	-- / 0		Es igual.	-- / 0		Es más o menos igual.	-- / 0		Es mucho menos activa.	-- / 0
2022/04/25 2:01:33 p. m. CET	0.00 / 0	Mujer	-- / 0		No	-- / 0		28	-- / 0		Ciudad (más de 5000 habitantes).	-- / 0		Estoy trabajando presencialmente.	-- / 0		No	-- / 0		No	-- / 0		No	-- / 0		No	-- / 0		Sí	-- / 0		No	-- / 0		No	-- / 0		0	-- / 0		Es mejor.	-- / 0		Es mejor, debido a la pandemia y las consecuencias que para mí ha tenido.	-- / 0		Es más o menos igual de activa.	-- / 0
2022/04/25 2:01:41 p. m. CET	0.00 / 0	Mujer	-- / 0		No	-- / 0		29	-- / 0		Ciudad (más de 5000 habitantes).	-- / 0		Estoy estudiando.	-- / 0		No	-- / 0		No	-- / 0		Sí	-- / 0		No	-- / 0		Sí	-- / 0		No	-- / 0		No	-- / 0		2	-- / 0		Es peor.	-- / 0		Es mejor, por causas ajenas a la pandemia.	-- / 0		Es mucho menos activa.	-- / 0
2022/04/25 2:10:27 p. m. CET	0.00 / 0	Mujer	-- / 0		Sí	-- / 0		18	-- / 0		Pueblo pequeño (menos de 5000 habitantes).	-- / 0		Estoy estudiando.	-- / 0		No	-- / 0		No	-- / 0		No	-- / 0		Sí	-- / 0		No	-- / 0		Sí	-- / 0		Sí	-- / 0		2	-- / 0		Es mejor.	-- / 0		Es mejor, por causas ajenas a la pandemia.	-- / 0		Es más o menos igual de activa.	-- / 0
2022/04/25 2:10:56 p. m. CET	0.00 / 0	Mujer	-- / 0		No	-- / 0		23	-- / 0		Gran ciudad (más de 50.000 habitantes).	-- / 0		Estoy estudiando y trabajando.	-- / 0		No	-- / 0		No	-- / 0		No	-- / 0		No	-- / 0		Sí	-- / 0		No	-- / 0		No	-- / 0		3	-- / 0		Es igual.	-- / 0		Es más o menos igual.	-- / 0		Es más o menos igual de activa.	-- / 0
2022/04/25 2:11:42 p. m. CET	0.00 / 0	MUJER	-- / 0		No	-- / 0		22	-- / 0		Gran ciudad (más de 50.000 habitantes).	-- / 0		Estoy estudiando y trabajando.	-- / 0		No	-- / 0		No	-- / 0		Sí	-- / 0		No	-- / 0		Sí	-- / 0		No	-- / 0		Sí	-- / 0		2	-- / 0		Es mejor.	-- / 0		Es peor, por causas ajenas a la pandemia.	-- / 0		Es más o menos igual de activa.	-- / 0
2022/04/25 2:13:25 p. m. CET	0.00 / 0	Mujer	-- / 0		No	-- / 0		18	-- / 0		Pueblo pequeño (menos de 5000 habitantes).	-- / 0		Estoy estudiando.	-- / 0		No	-- / 0		No	-- / 0		Sí	-- / 0		No	-- / 0		Sí	-- / 0		No	-- / 0		No	-- / 0		2	-- / 0		Es igual.	-- / 0		Es peor, debido a la pandemia y las consecuencias que para mí ha tenido.	-- / 0		Es mucho menos activa.	-- / 0
2022/04/25 2:13:47 p. m. CET	0.00 / 0	Femenino	-- / 0		No	-- / 0		21	-- / 0		Gran ciudad (más de 50.000 habitantes).	-- / 0		Estoy estudiando y trabajando.	-- / 0		No	-- / 0		No	-- / 0		Sí	-- / 0		No	-- / 0		No	-- / 0		No	-- / 0		Sí	-- / 0		3	-- / 0		Es peor.	-- / 0		Es peor, debido a la pandemia y las consecuencias que para mí ha tenido.	-- / 0		Es mucho menos activa.	-- / 0
2022/04/25 2:14:16 p. m. CET	0.00 / 0	Femenino	-- / 0		No	-- / 0		23	-- / 0		Pueblo pequeño (menos de 5000 habitantes).	-- / 0		Estoy estudiando.	-- / 0		No	-- / 0		No	-- / 0		No	-- / 0		No	-- / 0		Sí	-- / 0		No	-- / 0		No	-- / 0		2	-- / 0		Es igual.	-- / 0		Es más o menos igual.	-- / 0		Es más o menos igual de activa.	-- / 0
2022/04/25 2:15:49 p. m. CET	0.00 / 0	Masculino	-- / 0		No	-- / 0		37	-- / 0		Ciudad (más de 5000 habitantes).	-- / 0		Estoy trabajando presencialmente.	-- / 0		No	-- / 0		No	-- / 0		No	-- / 0		No	-- / 0		No	-- / 0		No	-- / 0		No	-- / 0		3	-- / 0		Es peor.	-- / 0		Es peor, debido a la pandemia y las consecuencias que para mí ha tenido.	-- / 0		Es mucho menos activa.	-- / 0
2022/04/25 2:18:25 p. m. CET	0.00 / 0	Hombre	-- / 0		No	-- / 0		51	-- / 0		Gran ciudad (más de 50.000 habitantes).	-- / 0		Estoy trabajando presencialmente.	-- / 0		No	-- / 0		No	-- / 0		No	-- / 0		No	-- / 0		No	-- / 0		No	-- / 0		Sí	-- / 0		2	-- / 0		Es igual.	-- / 0		Es más o menos igual.	-- / 0		Es mucho menos activa.	-- / 0
2022/04/25 2:19:44 p. m. CET	0.00 / 0	Mujer	-- / 0		No	-- / 0		18	-- / 0		Ciudad (más de 5000 habitantes).	-- / 0		Estoy estudiando.	-- / 0		No	-- / 0		No	-- / 0		No	-- / 0		No	-- / 0		Sí	-- / 0		No	-- / 0		No	-- / 0		2	-- / 0		Es igual.	-- / 0		Es peor, por causas ajenas a la pandemia.	-- / 0		Es más o menos igual de activa.	-- / 0
2022/04/25 2:20:47 p. m. CET	0.00 / 0	masculino	-- / 0		No	-- / 0		66	-- / 0		Gran ciudad (más de 50.000 habitantes).	-- / 0		Estoy jubilado/a/.	-- / 0		No	-- / 0		No	-- / 0		Sí	-- / 0		No	-- / 0		Sí	-- / 0		No	-- / 0		No	-- / 0		3	-- / 0		Es peor.	-- / 0		Es más o menos igual.	-- / 0		Es mucho menos activa.	-- / 0
2022/04/25 2:21:31 p. m. CET	0.00 / 0	Mujer	-- / 0		Sí	-- / 0		31	-- / 0		Ciudad (más de 5000 habitantes).	-- / 0		Estoy estudiando y trabajando.	-- / 0		No	-- / 0		Sí	-- / 0		No	-- / 0		No	-- / 0		No	-- / 0		No	-- / 0		No	-- / 0		3	-- / 0		Es peor.	-- / 0		Es peor, debido a la pandemia y las consecuencias que para mí ha tenido.	-- / 0		Es más o menos igual de activa.	-- / 0
2022/04/25 2:24:59 p. m. CET	0.00 / 0	Masculino.	-- / 0		Sí	-- / 0		20.	-- / 0		Ciudad (más de 5000 habitantes).	-- / 0		Estoy estudiando.	-- / 0		Sí	-- / 0		No	-- / 0		No	-- / 0		No	-- / 0		No	-- / 0		No	-- / 0		No	-- / 0		2	-- / 0		Es mejor.	-- / 0		Es peor, por causas ajenas a la pandemia.	-- / 0		Es más o menos igual de activa.	-- / 0
2022/04/25 2:27:56 p. m. CET	0.00 / 0	Mujer	-- / 0		Sí	-- / 0		61	-- / 0		Ciudad (más de 5000 habitantes).	-- / 0		Estoy jubilado/a/.	-- / 0		Sí	-- / 0		No	-- / 0		Sí	-- / 0		No	-- / 0		Sí	-- / 0		No	-- / 0		No	-- / 0		3	-- / 0		Es peor.	-- / 0		Es peor, debido a la pandemia y las consecuencias que para mí ha tenido.	-- / 0		Es mucho menos activa.	-- / 0
2022/04/25 2:30:43 p. m. CET	0.00 / 0	Mujer	-- / 0		No	-- / 0		24	-- / 0		Ciudad (más de 5000 habitantes).	-- / 0		Estoy estudiando.	-- / 0		No	-- / 0		No	-- / 0		No	-- / 0		No	-- / 0		Sí	-- / 0		No	-- / 0		No	-- / 0		2	-- / 0		Es peor.	-- / 0		Es peor, debido a la pandemia y las consecuencias que para mí ha tenido.	-- / 0		Es mucho menos activa.	-- / 0
2022/04/25 2:30:45 p. m. CET	0.00 / 0	Femenino	-- / 0		Sí	-- / 0		19	-- / 0		Ciudad (más de 5000 habitantes).	-- / 0		Estoy estudiando.	-- / 0		Sí	-- / 0		No	-- / 0		Sí	-- / 0		No	-- / 0		Sí	-- / 0		No	-- / 0		Sí	-- / 0		0	-- / 0		Es igual.	-- / 0		Es peor, debido a la pandemia y las consecuencias que para mí ha tenido.	-- / 0		Es mucho menos activa.	-- / 0
2022/04/25 2:32:15 p. m. CET	0.00 / 0	Mujer	-- / 0		Sí	-- / 0		20	-- / 0		Pueblo pequeño (menos de 5000 habitantes).	-- / 0		Estoy estudiando.	-- / 0		No	-- / 0		No	-- / 0		Sí	-- / 0		Sí	-- / 0		Sí	-- / 0		No	-- / 0		No	-- / 0		2	-- / 0		Es peor.	-- / 0		Es peor, debido a la pandemia y las consecuencias que para mí ha tenido.	-- / 0		Es mucho menos activa.	-- / 0
2022/04/25 2:32:28 p. m. CET	0.00 / 0	Femenino	-- / 0		No	-- / 0		43	-- / 0		Pueblo pequeño (menos de 5000 habitantes).	-- / 0		Estoy trabajando presencialmente.	-- / 0		No	-- / 0		No	-- / 0		No	-- / 0		Sí	-- / 0		Sí	-- / 0		No	-- / 0		Sí	-- / 0		3	-- / 0		Es peor.	-- / 0		Es peor, debido a la pandemia y las consecuencias que para mí ha tenido.	-- / 0		Es más o menos igual de activa.	-- / 0
2022/04/25 2:32:31 p. m. CET	0.00 / 0	Mujer	-- / 0		No	-- / 0		40	-- / 0		Pueblo pequeño (menos de 5000 habitantes).	-- / 0		Estoy trabajando presencialmente.	-- / 0		No	-- / 0		Sí	-- / 0		No	-- / 0		No	-- / 0		Sí	-- / 0		No	-- / 0		Sí	-- / 0		3	-- / 0		Es igual.	-- / 0		Es más o menos igual.	-- / 0		Es más o menos igual de activa.	-- / 0
2022/04/25 2:33:51 p. m. CET	0.00 / 0	Femenino	-- / 0		No	-- / 0		21	-- / 0		Pueblo pequeño (menos de 5000 habitantes).	-- / 0		Estoy estudiando.	-- / 0		No	-- / 0		No	-- / 0		Sí	-- / 0		Sí	-- / 0		No	-- / 0		No	-- / 0		No	-- / 0		3	-- / 0		Es igual.	-- / 0		Es más o menos igual.	-- / 0		Es más o menos igual de activa.	-- / 0
2022/04/25 2:34:19 p. m. CET	0.00 / 0	Mujer	-- / 0		No	-- / 0		40	-- / 0		Ciudad (más de 5000 habitantes).	-- / 0		Estoy trabajando presencialmente.	-- / 0		No	-- / 0		No	-- / 0		Sí	-- / 0		No	-- / 0		No	-- / 0		No	-- / 0		No	-- / 0		2	-- / 0		Es igual.	-- / 0		Es más o menos igual.	-- / 0		Es más o menos igual de activa.	-- / 0
2022/04/25 2:34:32 p. m. CET	0.00 / 0	Mujer	-- / 0		No	-- / 0		18	-- / 0		Pueblo pequeño (menos de 5000 habitantes).	-- / 0		Estoy estudiando.	-- / 0		No	-- / 0		No	-- / 0		Sí	-- / 0		No	-- / 0		No	-- / 0		No	-- / 0		No	-- / 0		3	-- / 0		Es igual.	-- / 0		Es mejor, debido a la pandemia y las consecuencias que para mí ha tenido.	-- / 0		Es más o menos igual de activa.	-- / 0
2022/04/25 2:35:34 p. m. CET	0.00 / 0	Femenino	-- / 0		Sí	-- / 0		24	-- / 0		Pueblo pequeño (menos de 5000 habitantes).	-- / 0		Estoy estudiando.	-- / 0		No	-- / 0		No	-- / 0		No	-- / 0		No	-- / 0		Sí	-- / 0		No	-- / 0		No	-- / 0		3	-- / 0		Es peor.	-- / 0		Es peor, debido a la pandemia y las consecuencias que para mí ha tenido.	-- / 0		Es mucho menos activa.	-- / 0
2022/04/25 2:38:26 p. m. CET	0.00 / 0	Masculino	-- / 0		No	-- / 0		21	-- / 0		Ciudad (más de 5000 habitantes).	-- / 0		Estoy estudiando.	-- / 0		No	-- / 0		No	-- / 0		Sí	-- / 0		No	-- / 0		No	-- / 0		Sí	-- / 0		No	-- / 0		2	-- / 0		Es igual.	-- / 0		Es más o menos igual.	-- / 0		Es más o menos igual de activa.	-- / 0
2022/04/25 2:39:36 p. m. CET	0.00 / 0	Mujer	-- / 0		No	-- / 0		18	-- / 0		Pueblo pequeño (menos de 5000 habitantes).	-- / 0		Estoy estudiando.	-- / 0		No	-- / 0		No	-- / 0		Sí	-- / 0		No	-- / 0		No	-- / 0		No	-- / 0		Sí	-- / 0		3	-- / 0		Es mejor.	-- / 0		Es mejor, debido a la pandemia y las consecuencias que para mí ha tenido.	-- / 0		Es más o menos igual de activa.	-- / 0
2022/04/25 2:43:15 p. m. CET	0.00 / 0	Másculino	-- / 0		No	-- / 0		36	-- / 0		Ciudad (más de 5000 habitantes).	-- / 0		Estoy trabajando presencialmente.	-- / 0		No	-- / 0		No	-- / 0		No	-- / 0		No	-- / 0		No	-- / 0		No	-- / 0		No	-- / 0		3	-- / 0		Es igual.	-- / 0		Es más o menos igual.	-- / 0		Es más o menos igual de activa.	-- / 0
2022/04/25 2:43:36 p. m. CET	0.00 / 0	Mujer	-- / 0		No	-- / 0		35	-- / 0		Ciudad (más de 5000 habitantes).	-- / 0		Estoy estudiando y trabajando.	-- / 0		No	-- / 0		Sí	-- / 0		No	-- / 0		No	-- / 0		Sí	-- / 0		No	-- / 0		No	-- / 0		3	-- / 0		Es peor.	-- / 0		Es peor, debido a la pandemia y las consecuencias que para mí ha tenido.	-- / 0		Es mucho menos activa.	-- / 0
2022/04/25 2:48:55 p. m. CET	0.00 / 0	Femenino	-- / 0		No	-- / 0		18	-- / 0		Gran ciudad (más de 50.000 habitantes).	-- / 0		Estoy estudiando.	-- / 0		No	-- / 0		No	-- / 0		No	-- / 0		No	-- / 0		Sí	-- / 0		No	-- / 0		Sí	-- / 0		2	-- / 0		Es igual.	-- / 0		Es peor, por causas ajenas a la pandemia.	-- / 0		Es más o menos igual de activa.	-- / 0
2022/04/25 2:49:51 p. m. CET	0.00 / 0	Mujer	-- / 0		No	-- / 0		18	-- / 0		Ciudad (más de 5000 habitantes).	-- / 0		Estoy estudiando.	-- / 0		No	-- / 0		No	-- / 0		No	-- / 0		Sí	-- / 0		Sí	-- / 0		No	-- / 0		No	-- / 0		2	-- / 0		Es igual.	-- / 0		Es peor, por causas ajenas a la pandemia.	-- / 0		Es mucho menos activa.	-- / 0
2022/04/25 2:51:16 p. m. CET	0.00 / 0	Hombre	-- / 0		Sí	-- / 0		41	-- / 0		Ciudad (más de 5000 habitantes).	-- / 0		Estoy trabajando presencialmente.	-- / 0		No	-- / 0		No	-- / 0		Sí	-- / 0		No	-- / 0		No	-- / 0		No	-- / 0		No	-- / 0		2	-- / 0		Es peor.	-- / 0		Es peor, por causas ajenas a la pandemia.	-- / 0		Es mucho menos activa.	-- / 0
2022/04/25 2:51:54 p. m. CET	0.00 / 0	Mujer	-- / 0		Sí	-- / 0		20 años	-- / 0		Ciudad (más de 5000 habitantes).	-- / 0		Estoy estudiando.	-- / 0		No	-- / 0		No	-- / 0		No	-- / 0		Sí	-- / 0		No	-- / 0		No	-- / 0		No	-- / 0		3	-- / 0		Es igual.	-- / 0		Es peor, debido a la pandemia y las consecuencias que para mí ha tenido.	-- / 0		Es más o menos igual de activa.	-- / 0
2022/04/25 2:52:16 p. m. CET	0.00 / 0	Mujer	-- / 0		No	-- / 0		30	-- / 0		Gran ciudad (más de 50.000 habitantes).	-- / 0		Estoy estudiando.	-- / 0		No	-- / 0		No	-- / 0		No	-- / 0		No	-- / 0		No	-- / 0		No	-- / 0		No	-- / 0		3	-- / 0		Es igual.	-- / 0		Es más o menos igual.	-- / 0		Es más o menos igual de activa.	-- / 0
2022/04/25 2:53:54 p. m. CET	0.00 / 0	Mujer	-- / 0		No	-- / 0		31	-- / 0		Gran ciudad (más de 50.000 habitantes).	-- / 0		Estoy trabajando presencialmente.	-- / 0		No	-- / 0		No	-- / 0		No	-- / 0		No	-- / 0		Sí	-- / 0		No	-- / 0		Sí	-- / 0		3	-- / 0		Es peor.	-- / 0		Es peor, por causas ajenas a la pandemia.	-- / 0		Es mucho menos activa.	-- / 0
2022/04/25 2:55:07 p. m. CET	0.00 / 0	Mujer	-- / 0		No	-- / 0		20	-- / 0		Ciudad (más de 5000 habitantes).	-- / 0		Estoy estudiando.	-- / 0		No	-- / 0		No	-- / 0		Sí	-- / 0		No	-- / 0		No	-- / 0		No	-- / 0		Sí	-- / 0		2	-- / 0		Es igual.	-- / 0		Es más o menos igual.	-- / 0		Es más o menos igual de activa.	-- / 0
2022/04/25 2:57:05 p. m. CET	0.00 / 0	Femenino	-- / 0		Sí	-- / 0		20	-- / 0		Pueblo pequeño (menos de 5000 habitantes).	-- / 0		Estoy estudiando.	-- / 0		No	-- / 0		No	-- / 0		No	-- / 0		No	-- / 0		No	-- / 0		No	-- / 0		Sí	-- / 0		2	-- / 0		Es peor.	-- / 0		Es peor, por causas ajenas a la pandemia.	-- / 0		Es mucho menos activa.	-- / 0
2022/04/25 2:57:36 p. m. CET	0.00 / 0	Mujer	-- / 0		No	-- / 0		36	-- / 0		Ciudad (más de 5000 habitantes).	-- / 0		Estoy trabajando presencialmente.	-- / 0		No	-- / 0		No	-- / 0		No	-- / 0		No	-- / 0		Sí	-- / 0		No	-- / 0		No	-- / 0		2	-- / 0		Es mejor.	-- / 0		Es más o menos igual.	-- / 0		Es mucho menos activa.	-- / 0
2022/04/25 3:00:59 p. m. CET	0.00 / 0	Mujer	-- / 0		No	-- / 0		43	-- / 0		Ciudad (más de 5000 habitantes).	-- / 0		Soy cuidador/a del hogar y la familia.	-- / 0		No	-- / 0		No	-- / 0		No	-- / 0		Sí	-- / 0		No	-- / 0		No	-- / 0		No	-- / 0		2	-- / 0		Es peor.	-- / 0		Es peor, debido a la pandemia y las consecuencias que para mí ha tenido.	-- / 0		Es mucho menos activa.	-- / 0
2022/04/25 3:02:58 p. m. CET	0.00 / 0	Mujer	-- / 0		No	-- / 0		37	-- / 0		Pueblo pequeño (menos de 5000 habitantes).	-- / 0		Estoy trabajando presencialmente.	-- / 0		No	-- / 0		No	-- / 0		No	-- / 0		No	-- / 0		Sí	-- / 0		No	-- / 0		No	-- / 0		2	-- / 0		Es igual.	-- / 0		Es peor, debido a la pandemia y las consecuencias que para mí ha tenido.	-- / 0		Es mucho menos activa.	-- / 0
2022/04/25 3:04:33 p. m. CET	0.00 / 0	Hombre	-- / 0		No	-- / 0		22	-- / 0		Ciudad (más de 5000 habitantes).	-- / 0		Estoy estudiando.	-- / 0		No	-- / 0		No	-- / 0		No	-- / 0		Sí	-- / 0		No	-- / 0		No	-- / 0		No	-- / 0		3	-- / 0		Es igual.	-- / 0		Es mejor, por causas ajenas a la pandemia.	-- / 0		Es más o menos igual de activa.	-- / 0
2022/04/25 3:09:51 p. m. CET	0.00 / 0	Mujer	-- / 0		Sí	-- / 0		50	-- / 0		Ciudad (más de 5000 habitantes).	-- / 0		Estoy estudiando y trabajando.	-- / 0		No	-- / 0		No	-- / 0		No	-- / 0		No	-- / 0		Sí	-- / 0		No	-- / 0		No	-- / 0		3	-- / 0		Es peor.	-- / 0		Es más o menos igual.	-- / 0		Es mucho menos activa.	-- / 0
2022/04/25 3:12:58 p. m. CET	0.00 / 0	Masculino	-- / 0		No	-- / 0		23	-- / 0		Gran ciudad (más de 50.000 habitantes).	-- / 0		Estoy estudiando.	-- / 0		No	-- / 0		No	-- / 0		Sí	-- / 0		No	-- / 0		Sí	-- / 0		No	-- / 0		No	-- / 0		2	-- / 0		Es igual.	-- / 0		Es más o menos igual.	-- / 0		Es más o menos igual de activa.	-- / 0
2022/04/25 3:13:31 p. m. CET	0.00 / 0	Mujer	-- / 0		Sí	-- / 0		19	-- / 0		Gran ciudad (más de 50.000 habitantes).	-- / 0		Estoy estudiando.	-- / 0		No	-- / 0		No	-- / 0		No	-- / 0		Sí	-- / 0		No	-- / 0		No	-- / 0		No	-- / 0		3	-- / 0		Es peor.	-- / 0		Es mejor, por causas ajenas a la pandemia.	-- / 0		Es más o menos igual de activa.	-- / 0
2022/04/25 3:16:37 p. m. CET	0.00 / 0	Hombre	-- / 0		No	-- / 0		44	-- / 0		Ciudad (más de 5000 habitantes).	-- / 0		Estoy teletrabajando total o parcialmente.	-- / 0		No	-- / 0		No	-- / 0		No	-- / 0		No	-- / 0		No	-- / 0		No	-- / 0		No	-- / 0		3	-- / 0		Es peor.	-- / 0		Es peor, debido a la pandemia y las consecuencias que para mí ha tenido.	-- / 0		Es mucho menos activa.	-- / 0
2022/04/25 3:16:59 p. m. CET	0.00 / 0	Hombre	-- / 0		No	-- / 0		32	-- / 0		Ciudad (más de 5000 habitantes).	-- / 0		Estoy teletrabajando total o parcialmente.	-- / 0		No	-- / 0		No	-- / 0		Sí	-- / 0		No	-- / 0		Sí	-- / 0		No	-- / 0		No	-- / 0		3	-- / 0		Es peor.	-- / 0		Es más o menos igual.	-- / 0		Es más o menos igual de activa.	-- / 0
2022/04/25 3:18:45 p. m. CET	0.00 / 0	Varón	-- / 0		Sí	-- / 0		21	-- / 0		Ciudad (más de 5000 habitantes).	-- / 0		Estoy estudiando.	-- / 0		No	-- / 0		No	-- / 0		No	-- / 0		No	-- / 0		Sí	-- / 0		No	-- / 0		Sí	-- / 0		3	-- / 0		Es mejor.	-- / 0		Es peor, por causas ajenas a la pandemia.	-- / 0		Es mucho menos activa.	-- / 0
2022/04/25 3:21:30 p. m. CET	0.00 / 0	Hombre	-- / 0		No	-- / 0		46	-- / 0		Pueblo pequeño (menos de 5000 habitantes).	-- / 0		Estoy trabajando presencialmente.	-- / 0		No	-- / 0		No	-- / 0		No	-- / 0		Sí	-- / 0		No	-- / 0		No	-- / 0		No	-- / 0		3	-- / 0		Es igual.	-- / 0		Es más o menos igual.	-- / 0		Es más o menos igual de activa.	-- / 0
2022/04/25 3:21:41 p. m. CET	0.00 / 0	Hombre	-- / 0		No	-- / 0		56	-- / 0		Gran ciudad (más de 50.000 habitantes).	-- / 0		Estoy jubilado/a/.	-- / 0		No	-- / 0		No	-- / 0		No	-- / 0		No	-- / 0		Sí	-- / 0		Sí	-- / 0		No	-- / 0		3	-- / 0		Es igual.	-- / 0		Es más o menos igual.	-- / 0		Es mucho menos activa.	-- / 0
2022/04/25 3:39:11 p. m. CET	0.00 / 0	Mujer	-- / 0		No	-- / 0		22	-- / 0		Pueblo pequeño (menos de 5000 habitantes).	-- / 0		Estoy estudiando.	-- / 0		No	-- / 0		No	-- / 0		No	-- / 0		No	-- / 0		No	-- / 0		No	-- / 0		No	-- / 0		2	-- / 0		Es mejor.	-- / 0		Es mejor, por causas ajenas a la pandemia.	-- / 0		Es más o menos igual de activa.	-- / 0
2022/04/25 3:49:44 p. m. CET	0.00 / 0	Varon	-- / 0		No	-- / 0		48	-- / 0		Gran ciudad (más de 50.000 habitantes).	-- / 0		Estoy trabajando presencialmente.	-- / 0		No	-- / 0		No	-- / 0		No	-- / 0		No	-- / 0		No	-- / 0		No	-- / 0		Sí	-- / 0		3	-- / 0		Es peor.	-- / 0		Es peor, debido a la pandemia y las consecuencias que para mí ha tenido.	-- / 0		Es más o menos igual de activa.	-- / 0
2022/04/25 4:00:47 p. m. CET	0.00 / 0	Mujer	-- / 0		No	-- / 0		40	-- / 0		Ciudad (más de 5000 habitantes).	-- / 0		Estoy trabajando presencialmente.	-- / 0		No	-- / 0		No	-- / 0		Sí	-- / 0		No	-- / 0		Sí	-- / 0		No	-- / 0		No	-- / 0		3	-- / 0		Es peor.	-- / 0		Es más o menos igual.	-- / 0		Es mucho menos activa.	-- / 0
2022/04/25 4:12:30 p. m. CET	0.00 / 0	Mujer	-- / 0		No	-- / 0		56	-- / 0		Gran ciudad (más de 50.000 habitantes).	-- / 0		Soy cuidador/a del hogar y la familia.	-- / 0		No	-- / 0		No	-- / 0		No	-- / 0		Sí	-- / 0		Sí	-- / 0		No	-- / 0		No	-- / 0		2	-- / 0		Es igual.	-- / 0		Es más o menos igual.	-- / 0		Es mucho menos activa.	-- / 0
2022/04/25 4:13:43 p. m. CET	0.00 / 0	Mujer	-- / 0		No	-- / 0		21	-- / 0		Pueblo pequeño (menos de 5000 habitantes).	-- / 0		Estoy estudiando.	-- / 0		No	-- / 0		No	-- / 0		No	-- / 0		No	-- / 0		No	-- / 0		No	-- / 0		No	-- / 0		3	-- / 0		Es igual.	-- / 0		Es más o menos igual.	-- / 0		Es mucho menos activa.	-- / 0
2022/04/25 4:14:59 p. m. CET	0.00 / 0	Mujer	-- / 0		No	-- / 0		60	-- / 0		Gran ciudad (más de 50.000 habitantes).	-- / 0		Estoy trabajando presencialmente.	-- / 0		No	-- / 0		No	-- / 0		Sí	-- / 0		Sí	-- / 0		Sí	-- / 0		No	-- / 0		No	-- / 0		3	-- / 0		Es igual.	-- / 0		Es más o menos igual.	-- / 0		Es mucho menos activa.	-- / 0
2022/04/25 4:25:19 p. m. CET	0.00 / 0	Masculino	-- / 0		No	-- / 0		19	-- / 0		Ciudad (más de 5000 habitantes).	-- / 0		Estoy estudiando.	-- / 0		No	-- / 0		No	-- / 0		No	-- / 0		No	-- / 0		Sí	-- / 0		No	-- / 0		Sí	-- / 0		3	-- / 0		Es igual.	-- / 0		Es mejor, por causas ajenas a la pandemia.	-- / 0		Es más o menos igual de activa.	-- / 0
2022/04/25 4:25:39 p. m. CET	0.00 / 0	Mujer	-- / 0		No	-- / 0		44	-- / 0		Ciudad (más de 5000 habitantes).	-- / 0		Estoy trabajando presencialmente.	-- / 0		No	-- / 0		No	-- / 0		No	-- / 0		No	-- / 0		Sí	-- / 0		Sí	-- / 0		Sí	-- / 0		2	-- / 0		Es peor.	-- / 0		Es más o menos igual.	-- / 0		Es mucho menos activa.	-- / 0
2022/04/25 4:30:23 p. m. CET	0.00 / 0	Masculino	-- / 0		Sí	-- / 0		40	-- / 0		Gran ciudad (más de 50.000 habitantes).	-- / 0		Estoy trabajando presencialmente.	-- / 0		Sí	-- / 0		No	-- / 0		No	-- / 0		Sí	-- / 0		No	-- / 0		No	-- / 0		No	-- / 0		3	-- / 0		Es mejor.	-- / 0		Es mejor, debido a la pandemia y las consecuencias que para mí ha tenido.	-- / 0		Es mucho menos activa.	-- / 0
2022/04/25 4:34:00 p. m. CET	0.00 / 0	Mujer	-- / 0		No	-- / 0		23	-- / 0		Gran ciudad (más de 50.000 habitantes).	-- / 0		Estoy estudiando.	-- / 0		No	-- / 0		No	-- / 0		Sí	-- / 0		No	-- / 0		Sí	-- / 0		No	-- / 0		No	-- / 0		2	-- / 0		Es mejor.	-- / 0		Es más o menos igual.	-- / 0		Es mucho menos activa.	-- / 0
2022/04/25 5:00:56 p. m. CET	0.00 / 0	Mujer	-- / 0		Sí	-- / 0		19	-- / 0		Pueblo pequeño (menos de 5000 habitantes).	-- / 0		Estoy estudiando.	-- / 0		No	-- / 0		No	-- / 0		Sí	-- / 0		No	-- / 0		No	-- / 0		No	-- / 0		No	-- / 0		3	-- / 0		Es igual.	-- / 0		Es peor, debido a la pandemia y las consecuencias que para mí ha tenido.	-- / 0		Es más o menos igual de activa.	-- / 0
2022/04/25 5:09:32 p. m. CET	0.00 / 0	mujer	-- / 0		Sí	-- / 0		18	-- / 0		Ciudad (más de 5000 habitantes).	-- / 0		Estoy estudiando.	-- / 0		No	-- / 0		No	-- / 0		Sí	-- / 0		No	-- / 0		Sí	-- / 0		No	-- / 0		No	-- / 0		2	-- / 0		Es peor.	-- / 0		Es mejor, por causas ajenas a la pandemia.	-- / 0		Es más o menos igual de activa.	-- / 0
2022/04/25 5:46:54 p. m. CET	0.00 / 0	Va	-- / 0		No	-- / 0		Varon	-- / 0		Gran ciudad (más de 50.000 habitantes).	-- / 0		Estoy teletrabajando total o parcialmente.	-- / 0		No	-- / 0		No	-- / 0		No	-- / 0		Sí	-- / 0		Sí	-- / 0		No	-- / 0		No	-- / 0		3	-- / 0		Es igual.	-- / 0		Es más o menos igual.	-- / 0		Es mucho menos activa.	-- / 0
2022/04/25 5:57:19 p. m. CET	0.00 / 0	Mujer	-- / 0		Sí	-- / 0		21	-- / 0		Ciudad (más de 5000 habitantes).	-- / 0		Estoy estudiando.	-- / 0		No	-- / 0		No	-- / 0		No	-- / 0		No	-- / 0		No	-- / 0		No	-- / 0		No	-- / 0		3	-- / 0		Es mejor.	-- / 0		Es peor, debido a la pandemia y las consecuencias que para mí ha tenido.	-- / 0		Es mucho menos activa.	-- / 0
2022/04/25 5:58:17 p. m. CET	0.00 / 0	Mujer	-- / 0		No	-- / 0		56	-- / 0		Gran ciudad (más de 50.000 habitantes).	-- / 0		Estoy trabajando presencialmente.	-- / 0		No	-- / 0		No	-- / 0		No	-- / 0		No	-- / 0		No	-- / 0		No	-- / 0		Sí	-- / 0		3	-- / 0		Es igual.	-- / 0		Es más o menos igual.	-- / 0		Es mucho menos activa.	-- / 0
2022/04/25 6:26:33 p. m. CET	0.00 / 0	Mujer	-- / 0		No	-- / 0		50	-- / 0		Gran ciudad (más de 50.000 habitantes).	-- / 0		Estoy trabajando presencialmente.	-- / 0		No	-- / 0		Sí	-- / 0		No	-- / 0		No	-- / 0		No	-- / 0		No	-- / 0		Sí	-- / 0		2	-- / 0		Es igual.	-- / 0		Es más o menos igual.	-- / 0		Es mucho menos activa.	-- / 0
2022/04/25 6:52:21 p. m. CET	0.00 / 0	Femenino	-- / 0		Sí	-- / 0		30	-- / 0		Gran ciudad (más de 50.000 habitantes).	-- / 0		Estoy trabajando presencialmente.	-- / 0		No	-- / 0		Sí	-- / 0		No	-- / 0		No	-- / 0		No	-- / 0		No	-- / 0		Sí	-- / 0		3	-- / 0		Es igual.	-- / 0		Es peor, por causas ajenas a la pandemia.	-- / 0		Es mucho menos activa.	-- / 0
2022/04/25 6:53:19 p. m. CET	0.00 / 0	Masculino	-- / 0		No	-- / 0		56	-- / 0		Gran ciudad (más de 50.000 habitantes).	-- / 0		Estoy trabajando presencialmente.	-- / 0		No	-- / 0		No	-- / 0		Sí	-- / 0		No	-- / 0		Sí	-- / 0		No	-- / 0		Sí	-- / 0		3	-- / 0		Es igual.	-- / 0		Es más o menos igual.	-- / 0		Es mucho menos activa.	-- / 0
2022/04/25 6:53:45 p. m. CET	0.00 / 0	Mujer	-- / 0		No	-- / 0		21	-- / 0		Ciudad (más de 5000 habitantes).	-- / 0		Estoy estudiando.	-- / 0		No	-- / 0		No	-- / 0		No	-- / 0		No	-- / 0		Sí	-- / 0		No	-- / 0		No	-- / 0		2	-- / 0		Es peor.	-- / 0		Es peor, debido a la pandemia y las consecuencias que para mí ha tenido.	-- / 0		Es mucho menos activa.	-- / 0
2022/04/25 6:53:55 p. m. CET	0.00 / 0	Varon	-- / 0		No	-- / 0		52	-- / 0		Gran ciudad (más de 50.000 habitantes).	-- / 0		Estoy trabajando presencialmente.	-- / 0		No	-- / 0		No	-- / 0		No	-- / 0		No	-- / 0		No	-- / 0		No	-- / 0		No	-- / 0		3	-- / 0		Es igual.	-- / 0		Es más o menos igual.	-- / 0		Es mucho menos activa.	-- / 0
2022/04/25 6:54:34 p. m. CET	0.00 / 0	Hombre	-- / 0		No	-- / 0		46	-- / 0		Pueblo pequeño (menos de 5000 habitantes).	-- / 0		Estoy trabajando presencialmente.	-- / 0		No	-- / 0		No	-- / 0		No	-- / 0		No	-- / 0		No	-- / 0		No	-- / 0		No	-- / 0		2	-- / 0		Es igual.	-- / 0		Es más o menos igual.	-- / 0		Es más o menos igual de activa.	-- / 0
2022/04/25 6:58:04 p. m. CET	0.00 / 0	Masculino	-- / 0		No	-- / 0		45	-- / 0		Gran ciudad (más de 50.000 habitantes).	-- / 0		Estoy teletrabajando total o parcialmente.	-- / 0		No	-- / 0		No	-- / 0		Sí	-- / 0		No	-- / 0		Sí	-- / 0		No	-- / 0		No	-- / 0		2	-- / 0		Es peor.	-- / 0		Es más o menos igual.	-- / 0		Es más o menos igual de activa.	-- / 0
2022/04/25 7:01:43 p. m. CET	0.00 / 0	hombre	-- / 0		No	-- / 0		42	-- / 0		Pueblo pequeño (menos de 5000 habitantes).	-- / 0		Estoy teletrabajando total o parcialmente.	-- / 0		No	-- / 0		No	-- / 0		Sí	-- / 0		No	-- / 0		No	-- / 0		No	-- / 0		No	-- / 0		2	-- / 0		Es igual.	-- / 0		Es más o menos igual.	-- / 0		Es más o menos igual de activa.	-- / 0
2022/04/25 7:01:56 p. m. CET	0.00 / 0	Varón	-- / 0		No	-- / 0		37	-- / 0		Ciudad (más de 5000 habitantes).	-- / 0		Estoy teletrabajando total o parcialmente.	-- / 0		No	-- / 0		No	-- / 0		No	-- / 0		No	-- / 0		No	-- / 0		No	-- / 0		No	-- / 0		3	-- / 0		Es igual.	-- / 0		Es mejor, por causas ajenas a la pandemia.	-- / 0		Es más o menos igual de activa.	-- / 0
2022/04/25 7:03:08 p. m. CET	0.00 / 0	Masculino	-- / 0		No	-- / 0		46	-- / 0		Pueblo pequeño (menos de 5000 habitantes).	-- / 0		Estoy teletrabajando total o parcialmente.	-- / 0		No	-- / 0		No	-- / 0		No	-- / 0		No	-- / 0		No	-- / 0		Sí	-- / 0		Sí	-- / 0		2	-- / 0		Es igual.	-- / 0		Es más o menos igual.	-- / 0		Es más o menos igual de activa.	-- / 0
2022/04/25 7:04:24 p. m. CET	0.00 / 0	Mujer	-- / 0		No	-- / 0		57	-- / 0		Ciudad (más de 5000 habitantes).	-- / 0		Estoy trabajando presencialmente.	-- / 0		No	-- / 0		No	-- / 0		No	-- / 0		No	-- / 0		Sí	-- / 0		No	-- / 0		Sí	-- / 0		2	-- / 0		Es igual.	-- / 0		Es más o menos igual.	-- / 0		Es mucho menos activa.	-- / 0
2022/04/25 7:07:31 p. m. CET	0.00 / 0	Hombre	-- / 0		No	-- / 0		23	-- / 0		Ciudad (más de 5000 habitantes).	-- / 0		Estoy trabajando presencialmente.	-- / 0		No	-- / 0		No	-- / 0		No	-- / 0		No	-- / 0		Sí	-- / 0		No	-- / 0		Sí	-- / 0		2	-- / 0		Es igual.	-- / 0		Es peor, por causas ajenas a la pandemia.	-- / 0		Es más o menos igual de activa.	-- / 0
2022/04/25 7:09:03 p. m. CET	0.00 / 0	Varon	-- / 0		No	-- / 0		42	-- / 0		Pueblo pequeño (menos de 5000 habitantes).	-- / 0		Estoy estudiando y trabajando.	-- / 0		No	-- / 0		No	-- / 0		No	-- / 0		No	-- / 0		No	-- / 0		No	-- / 0		No	-- / 0		2	-- / 0		Es peor.	-- / 0		Es peor, debido a la pandemia y las consecuencias que para mí ha tenido.	-- / 0		Es mucho menos activa.	-- / 0
2022/04/25 7:12:17 p. m. CET	0.00 / 0	Hombre	-- / 0		Sí	-- / 0		55	-- / 0		Pueblo pequeño (menos de 5000 habitantes).	-- / 0		Estoy teletrabajando total o parcialmente.	-- / 0		No	-- / 0		No	-- / 0		Sí	-- / 0		No	-- / 0		Sí	-- / 0		No	-- / 0		No	-- / 0		3	-- / 0		Es peor.	-- / 0		Es peor, por causas ajenas a la pandemia.	-- / 0		Es mucho menos activa.	-- / 0
2022/04/25 7:15:33 p. m. CET	0.00 / 0	Mujer	-- / 0		No	-- / 0		46	-- / 0		Ciudad (más de 5000 habitantes).	-- / 0		Estoy trabajando presencialmente.	-- / 0		No	-- / 0		No	-- / 0		No	-- / 0		No	-- / 0		Sí	-- / 0		No	-- / 0		No	-- / 0		3	-- / 0		Es mejor.	-- / 0		Es más o menos igual.	-- / 0		Es más o menos igual de activa.	-- / 0
2022/04/25 7:15:39 p. m. CET	0.00 / 0	Mujer	-- / 0		Sí	-- / 0		57	-- / 0		Gran ciudad (más de 50.000 habitantes).	-- / 0		Soy cuidador/a del hogar y la familia.	-- / 0		No	-- / 0		No	-- / 0		Sí	-- / 0		No	-- / 0		Sí	-- / 0		No	-- / 0		No	-- / 0		3	-- / 0		Es peor.	-- / 0		Es peor, debido a la pandemia y las consecuencias que para mí ha tenido.	-- / 0		Es más o menos igual de activa.	-- / 0
2022/04/25 7:17:09 p. m. CET	0.00 / 0	Mujer	-- / 0		No	-- / 0		37	-- / 0		Ciudad (más de 5000 habitantes).	-- / 0		Estoy trabajando presencialmente.	-- / 0		No	-- / 0		Sí	-- / 0		No	-- / 0		No	-- / 0		No	-- / 0		No	-- / 0		No	-- / 0		2	-- / 0		Es peor.	-- / 0		Es peor, debido a la pandemia y las consecuencias que para mí ha tenido.	-- / 0		Es más o menos igual de activa.	-- / 0
2022/04/25 7:17:25 p. m. CET	0.00 / 0	Mujer	-- / 0		No	-- / 0		43	-- / 0		Pueblo pequeño (menos de 5000 habitantes).	-- / 0		Estoy trabajando presencialmente.	-- / 0		No	-- / 0		No	-- / 0		Sí	-- / 0		Sí	-- / 0		No	-- / 0		No	-- / 0		Sí	-- / 0		3	-- / 0		Es peor.	-- / 0		Es peor, debido a la pandemia y las consecuencias que para mí ha tenido.	-- / 0		Es mucho menos activa.	-- / 0
2022/04/25 7:20:41 p. m. CET	0.00 / 0	Varón	-- / 0		No	-- / 0		46	-- / 0		Ciudad (más de 5000 habitantes).	-- / 0		Estoy trabajando presencialmente.	-- / 0		No	-- / 0		No	-- / 0		Sí	-- / 0		No	-- / 0		No	-- / 0		No	-- / 0		No	-- / 0		3	-- / 0		Es peor.	-- / 0		Es mejor, por causas ajenas a la pandemia.	-- / 0		Es más o menos igual de activa.	-- / 0
2022/04/25 7:21:14 p. m. CET	0.00 / 0	Mujer	-- / 0		Sí	-- / 0		49	-- / 0		Ciudad (más de 5000 habitantes).	-- / 0		Estoy trabajando presencialmente.	-- / 0		No	-- / 0		No	-- / 0		No	-- / 0		No	-- / 0		Sí	-- / 0		No	-- / 0		Sí	-- / 0		3	-- / 0		Es peor.	-- / 0		Es peor, debido a la pandemia y las consecuencias que para mí ha tenido.	-- / 0		Es mucho menos activa.	-- / 0
2022/04/25 7:23:59 p. m. CET	0.00 / 0	Mujer	-- / 0		No	-- / 0		28	-- / 0		Ciudad (más de 5000 habitantes).	-- / 0		Estoy estudiando y trabajando.	-- / 0		No	-- / 0		Sí	-- / 0		No	-- / 0		No	-- / 0		No	-- / 0		No	-- / 0		No	-- / 0		2	-- / 0		Es igual.	-- / 0		Es peor, debido a la pandemia y las consecuencias que para mí ha tenido.	-- / 0		Es mucho menos activa.	-- / 0
2022/04/25 7:29:47 p. m. CET	0.00 / 0	Masculino	-- / 0		No	-- / 0		35	-- / 0		Gran ciudad (más de 50.000 habitantes).	-- / 0		Estoy trabajando presencialmente.	-- / 0		No	-- / 0		Sí	-- / 0		Sí	-- / 0		No	-- / 0		Sí	-- / 0		No	-- / 0		Sí	-- / 0		3	-- / 0		Es igual.	-- / 0		Es mejor, por causas ajenas a la pandemia.	-- / 0		Es más o menos igual de activa.	-- / 0
2022/04/25 7:30:04 p. m. CET	0.00 / 0	Mujer	-- / 0		No	-- / 0		61	-- / 0		Gran ciudad (más de 50.000 habitantes).	-- / 0		Soy cuidador/a del hogar y la familia.	-- / 0		No	-- / 0		No	-- / 0		No	-- / 0		No	-- / 0		No	-- / 0		No	-- / 0		No	-- / 0		3	-- / 0		Es igual.	-- / 0		Es más o menos igual.	-- / 0		Es mucho menos activa.	-- / 0
2022/04/25 7:30:26 p. m. CET	0.00 / 0	Hombre	-- / 0		No	-- / 0		54	-- / 0		Ciudad (más de 5000 habitantes).	-- / 0		Estoy trabajando presencialmente.	-- / 0		No	-- / 0		Sí	-- / 0		Sí	-- / 0		No	-- / 0		No	-- / 0		No	-- / 0		Sí	-- / 0		2	-- / 0		Es igual.	-- / 0		Es más o menos igual.	-- / 0		Es mucho menos activa.	-- / 0
2022/04/25 7:31:13 p. m. CET	0.00 / 0	Mujer	-- / 0		No	-- / 0		54	-- / 0		Ciudad (más de 5000 habitantes).	-- / 0		Soy cuidador/a del hogar y la familia.	-- / 0		No	-- / 0		No	-- / 0		Sí	-- / 0		No	-- / 0		No	-- / 0		No	-- / 0		No	-- / 0		3	-- / 0		Es igual.	-- / 0		Es mejor, por causas ajenas a la pandemia.	-- / 0		Es más o menos igual de activa.	-- / 0
2022/04/25 7:33:28 p. m. CET	0.00 / 0	Mujer	-- / 0		Sí	-- / 0		37	-- / 0		Gran ciudad (más de 50.000 habitantes).	-- / 0		Soy cuidador/a del hogar y la familia.	-- / 0		No	-- / 0		No	-- / 0		No	-- / 0		No	-- / 0		Sí	-- / 0		No	-- / 0		No	-- / 0		3	-- / 0		Es igual.	-- / 0		Es más o menos igual.	-- / 0		Es más o menos igual de activa.	-- / 0
2022/04/25 7:34:39 p. m. CET	0.00 / 0	Varon	-- / 0		No	-- / 0		48	-- / 0		Gran ciudad (más de 50.000 habitantes).	-- / 0		Estoy trabajando presencialmente.	-- / 0		No	-- / 0		No	-- / 0		Sí	-- / 0		No	-- / 0		No	-- / 0		No	-- / 0		Sí	-- / 0		2	-- / 0		Es igual.	-- / 0		Es más o menos igual.	-- / 0		Es más o menos igual de activa.	-- / 0
2022/04/25 7:34:48 p. m. CET	0.00 / 0	Mujer	-- / 0		Sí	-- / 0		49	-- / 0		Gran ciudad (más de 50.000 habitantes).	-- / 0		Estoy trabajando presencialmente.	-- / 0		No	-- / 0		No	-- / 0		No	-- / 0		No	-- / 0		No	-- / 0		No	-- / 0		No	-- / 0		3	-- / 0		Es peor.	-- / 0		Es peor, debido a la pandemia y las consecuencias que para mí ha tenido.	-- / 0		Es más o menos igual de activa.	-- / 0
2022/04/25 7:35:01 p. m. CET	0.00 / 0	Femenino	-- / 0		Sí	-- / 0		40	-- / 0		Ciudad (más de 5000 habitantes).	-- / 0		Estoy trabajando presencialmente.	-- / 0		No	-- / 0		No	-- / 0		No	-- / 0		No	-- / 0		No	-- / 0		No	-- / 0		No	-- / 0		3	-- / 0		Es peor.	-- / 0		Es peor, debido a la pandemia y las consecuencias que para mí ha tenido.	-- / 0		Es mucho menos activa.	-- / 0
2022/04/25 7:35:10 p. m. CET	0.00 / 0	Hombre	-- / 0		No	-- / 0		53	-- / 0		Pueblo pequeño (menos de 5000 habitantes).	-- / 0		Estoy trabajando presencialmente.	-- / 0		No	-- / 0		No	-- / 0		Sí	-- / 0		Sí	-- / 0		Sí	-- / 0		No	-- / 0		Sí	-- / 0		1	-- / 0		Es igual.	-- / 0		Es peor, debido a la pandemia y las consecuencias que para mí ha tenido.	-- / 0		Es mucho menos activa.	-- / 0
2022/04/25 7:35:22 p. m. CET	0.00 / 0	MUJER	-- / 0		Sí	-- / 0		45	-- / 0		Ciudad (más de 5000 habitantes).	-- / 0		Estoy trabajando presencialmente.	-- / 0		No	-- / 0		No	-- / 0		No	-- / 0		No	-- / 0		No	-- / 0		No	-- / 0		No	-- / 0		3	-- / 0		Es peor.	-- / 0		Es peor, por causas ajenas a la pandemia.	-- / 0		Es mucho menos activa.	-- / 0
2022/04/25 7:35:26 p. m. CET	0.00 / 0	Femenino	-- / 0		No	-- / 0		45	-- / 0		Ciudad (más de 5000 habitantes).	-- / 0		Soy cuidador/a del hogar y la familia.	-- / 0		No	-- / 0		No	-- / 0		Sí	-- / 0		Sí	-- / 0		No	-- / 0		No	-- / 0		Sí	-- / 0		2	-- / 0		Es peor.	-- / 0		Es más o menos igual.	-- / 0		Es mucho menos activa.	-- / 0
2022/04/25 7:36:08 p. m. CET	0.00 / 0	Mujer	-- / 0		No	-- / 0		38	-- / 0		Gran ciudad (más de 50.000 habitantes).	-- / 0		Estoy trabajando presencialmente.	-- / 0		No	-- / 0		Sí	-- / 0		No	-- / 0		No	-- / 0		No	-- / 0		No	-- / 0		No	-- / 0		3	-- / 0		Es peor.	-- / 0		Es más o menos igual.	-- / 0		Es mucho menos activa.	-- / 0
2022/04/25 7:36:49 p. m. CET	0.00 / 0	Hombre	-- / 0		No	-- / 0		54	-- / 0		Ciudad (más de 5000 habitantes).	-- / 0		Estoy trabajando presencialmente.	-- / 0		No	-- / 0		No	-- / 0		Sí	-- / 0		No	-- / 0		Sí	-- / 0		No	-- / 0		Sí	-- / 0		3	-- / 0		Es igual.	-- / 0		Es mejor, por causas ajenas a la pandemia.	-- / 0		Es más o menos igual de activa.	-- / 0
2022/04/25 7:37:04 p. m. CET	0.00 / 0	Mujer	-- / 0		Sí	-- / 0		19	-- / 0		Ciudad (más de 5000 habitantes).	-- / 0		Estoy estudiando y trabajando.	-- / 0		No	-- / 0		No	-- / 0		Sí	-- / 0		No	-- / 0		Sí	-- / 0		No	-- / 0		No	-- / 0		2	-- / 0		Es peor.	-- / 0		Es peor, debido a la pandemia y las consecuencias que para mí ha tenido.	-- / 0		Es más o menos igual de activa.	-- / 0
2022/04/25 7:37:16 p. m. CET	0.00 / 0	Mujer	-- / 0		No	-- / 0		25	-- / 0		Gran ciudad (más de 50.000 habitantes).	-- / 0		Estoy estudiando y trabajando.	-- / 0		No	-- / 0		No	-- / 0		No	-- / 0		No	-- / 0		No	-- / 0		No	-- / 0		No	-- / 0		3	-- / 0		Es igual.	-- / 0		Es peor, por causas ajenas a la pandemia.	-- / 0		Es mucho menos activa.	-- / 0
2022/04/25 7:37:28 p. m. CET	0.00 / 0	Mujer	-- / 0		No	-- / 0		19	-- / 0		Pueblo pequeño (menos de 5000 habitantes).	-- / 0		Estoy estudiando.	-- / 0		No	-- / 0		No	-- / 0		No	-- / 0		No	-- / 0		Sí	-- / 0		No	-- / 0		Sí	-- / 0		2	-- / 0		Es mejor.	-- / 0		Es mejor, por causas ajenas a la pandemia.	-- / 0		Es más o menos igual de activa.	-- / 0
2022/04/25 7:38:05 p. m. CET	0.00 / 0	Mujer	-- / 0		No	-- / 0		18	-- / 0		Pueblo pequeño (menos de 5000 habitantes).	-- / 0		Estoy estudiando.	-- / 0		No	-- / 0		No	-- / 0		No	-- / 0		No	-- / 0		Sí	-- / 0		No	-- / 0		No	-- / 0		2	-- / 0		Es peor.	-- / 0		Es más o menos igual.	-- / 0		Es mucho menos activa.	-- / 0
2022/04/25 7:38:34 p. m. CET	0.00 / 0	Mujer	-- / 0		Sí	-- / 0		25 años	-- / 0		Pueblo pequeño (menos de 5000 habitantes).	-- / 0		Estoy estudiando.	-- / 0		No	-- / 0		No	-- / 0		No	-- / 0		No	-- / 0		Sí	-- / 0		No	-- / 0		No	-- / 0		2	-- / 0		Es igual.	-- / 0		Es peor, por causas ajenas a la pandemia.	-- / 0		Es más o menos igual de activa.	-- / 0
2022/04/25 7:39:42 p. m. CET	0.00 / 0	Mujer	-- / 0		Sí	-- / 0		21	-- / 0		Pueblo pequeño (menos de 5000 habitantes).	-- / 0		Estoy estudiando.	-- / 0		No	-- / 0		No	-- / 0		No	-- / 0		No	-- / 0		No	-- / 0		No	-- / 0		No	-- / 0		2	-- / 0		Es igual.	-- / 0		Es peor, debido a la pandemia y las consecuencias que para mí ha tenido.	-- / 0		Es mucho menos activa.	-- / 0
2022/04/25 7:40:02 p. m. CET	0.00 / 0	Mujer	-- / 0		Sí	-- / 0		44	-- / 0		Pueblo pequeño (menos de 5000 habitantes).	-- / 0		Estoy trabajando presencialmente.	-- / 0		No	-- / 0		Sí	-- / 0		No	-- / 0		No	-- / 0		Sí	-- / 0		Sí	-- / 0		No	-- / 0		2	-- / 0		Es mejor.	-- / 0		Es mejor, por causas ajenas a la pandemia.	-- / 0		Es mucho menos activa.	-- / 0
2022/04/25 7:40:43 p. m. CET	0.00 / 0	Mujer	-- / 0		No	-- / 0		57	-- / 0		Ciudad (más de 5000 habitantes).	-- / 0		Estoy trabajando presencialmente.	-- / 0		No	-- / 0		Sí	-- / 0		Sí	-- / 0		No	-- / 0		No	-- / 0		No	-- / 0		Sí	-- / 0		3	-- / 0		Es igual.	-- / 0		Es peor, debido a la pandemia y las consecuencias que para mí ha tenido.	-- / 0		Es mucho menos activa.	-- / 0
2022/04/25 7:41:38 p. m. CET	0.00 / 0	Mujer	-- / 0		No	-- / 0		28	-- / 0		Ciudad (más de 5000 habitantes).	-- / 0		Estoy estudiando y trabajando.	-- / 0		No	-- / 0		Sí	-- / 0		Sí	-- / 0		No	-- / 0		No	-- / 0		No	-- / 0		Sí	-- / 0		3	-- / 0		Es igual.	-- / 0		Es peor, debido a la pandemia y las consecuencias que para mí ha tenido.	-- / 0		Es mucho menos activa.	-- / 0
2022/04/25 7:41:53 p. m. CET	0.00 / 0	Femenino	-- / 0		No	-- / 0		30	-- / 0		Ciudad (más de 5000 habitantes).	-- / 0		Estoy trabajando presencialmente.	-- / 0		No	-- / 0		No	-- / 0		No	-- / 0		No	-- / 0		Sí	-- / 0		No	-- / 0		No	-- / 0		2	-- / 0		Es igual.	-- / 0		Es más o menos igual.	-- / 0		Es más o menos igual de activa.	-- / 0
2022/04/25 7:42:01 p. m. CET	0.00 / 0	Mujer	-- / 0		Sí	-- / 0		48	-- / 0		Gran ciudad (más de 50.000 habitantes).	-- / 0		Estoy trabajando presencialmente.	-- / 0		No	-- / 0		No	-- / 0		No	-- / 0		No	-- / 0		No	-- / 0		No	-- / 0		No	-- / 0		3	-- / 0		Es igual.	-- / 0		Es más o menos igual.	-- / 0		Es más o menos igual de activa.	-- / 0
2022/04/25 7:42:21 p. m. CET	0.00 / 0	Muller	-- / 0		Sí	-- / 0		46	-- / 0		Ciudad (más de 5000 habitantes).	-- / 0		Soy cuidador/a del hogar y la familia.	-- / 0		No	-- / 0		No	-- / 0		No	-- / 0		No	-- / 0		No	-- / 0		Sí	-- / 0		No	-- / 0		2	-- / 0		Es peor.	-- / 0		Es peor, por causas ajenas a la pandemia.	-- / 0		Es mucho menos activa.	-- / 0
2022/04/25 7:42:47 p. m. CET	0.00 / 0	Hombre	-- / 0		No	-- / 0		18	-- / 0		Ciudad (más de 5000 habitantes).	-- / 0		Estoy estudiando.	-- / 0		No	-- / 0		No	-- / 0		Sí	-- / 0		No	-- / 0		Sí	-- / 0		No	-- / 0		No	-- / 0		2	-- / 0		Es mejor.	-- / 0		Es más o menos igual.	-- / 0		Es más o menos igual de activa.	-- / 0
2022/04/25 7:43:14 p. m. CET	0.00 / 0	Mujer	-- / 0		No	-- / 0		40	-- / 0		Pueblo pequeño (menos de 5000 habitantes).	-- / 0		Estoy teletrabajando total o parcialmente.	-- / 0		Sí	-- / 0		No	-- / 0		No	-- / 0		Sí	-- / 0		Sí	-- / 0		Sí	-- / 0		Sí	-- / 0		3	-- / 0		Es peor.	-- / 0		Es peor, debido a la pandemia y las consecuencias que para mí ha tenido.	-- / 0		Es mucho menos activa.	-- / 0
2022/04/25 7:43:35 p. m. CET	0.00 / 0	Mujer	-- / 0		No	-- / 0		43	-- / 0		Ciudad (más de 5000 habitantes).	-- / 0		Estoy teletrabajando total o parcialmente.	-- / 0		No	-- / 0		No	-- / 0		No	-- / 0		No	-- / 0		Sí	-- / 0		No	-- / 0		No	-- / 0		2	-- / 0		Es igual.	-- / 0		Es peor, debido a la pandemia y las consecuencias que para mí ha tenido.	-- / 0		Es mucho menos activa.	-- / 0
2022/04/25 7:43:41 p. m. CET	0.00 / 0	Persona no binaria.	-- / 0		No	-- / 0		20	-- / 0		Gran ciudad (más de 50.000 habitantes).	-- / 0		Estoy trabajando presencialmente.	-- / 0		No	-- / 0		No	-- / 0		Sí	-- / 0		Sí	-- / 0		Sí	-- / 0		No	-- / 0		No	-- / 0		2	-- / 0		Es igual.	-- / 0		Es peor, debido a la pandemia y las consecuencias que para mí ha tenido.	-- / 0		Es mucho menos activa.	-- / 0
2022/04/25 7:44:18 p. m. CET	0.00 / 0	Femenino	-- / 0		No	-- / 0		28	-- / 0		Gran ciudad (más de 50.000 habitantes).	-- / 0		Estoy estudiando y trabajando.	-- / 0		No	-- / 0		No	-- / 0		No	-- / 0		No	-- / 0		No	-- / 0		No	-- / 0		Sí	-- / 0		2	-- / 0		Es igual.	-- / 0		Es más o menos igual.	-- / 0		Es mucho menos activa.	-- / 0
2022/04/25 7:44:47 p. m. CET	0.00 / 0	Mujer	-- / 0		No	-- / 0		35	-- / 0		Pueblo pequeño (menos de 5000 habitantes).	-- / 0		Estoy estudiando y trabajando.	-- / 0		No	-- / 0		No	-- / 0		No	-- / 0		Sí	-- / 0		No	-- / 0		No	-- / 0		No	-- / 0		3	-- / 0		Es igual.	-- / 0		Es peor, debido a la pandemia y las consecuencias que para mí ha tenido.	-- / 0		Es mucho menos activa.	-- / 0
2022/04/25 7:44:53 p. m. CET	0.00 / 0	Masculino	-- / 0		No	-- / 0		39	-- / 0		Gran ciudad (más de 50.000 habitantes).	-- / 0		Estoy trabajando presencialmente.	-- / 0		No	-- / 0		No	-- / 0		No	-- / 0		No	-- / 0		Sí	-- / 0		No	-- / 0		Sí	-- / 0		2	-- / 0		Es mejor.	-- / 0		Es más o menos igual.	-- / 0		Es más o menos igual de activa.	-- / 0
2022/04/25 7:44:54 p. m. CET	0.00 / 0	Mujer	-- / 0		No	-- / 0		28	-- / 0		Gran ciudad (más de 50.000 habitantes).	-- / 0		Estoy teletrabajando total o parcialmente.	-- / 0		No	-- / 0		No	-- / 0		No	-- / 0		No	-- / 0		Sí	-- / 0		No	-- / 0		No	-- / 0		3	-- / 0		Es mejor.	-- / 0		Es mejor, por causas ajenas a la pandemia.	-- / 0		Es mucho menos activa.	-- / 0
2022/04/25 7:45:06 p. m. CET	0.00 / 0	Mujer	-- / 0		No	-- / 0		18	-- / 0		Ciudad (más de 5000 habitantes).	-- / 0		Estoy estudiando.	-- / 0		No	-- / 0		No	-- / 0		No	-- / 0		No	-- / 0		No	-- / 0		No	-- / 0		No	-- / 0		2	-- / 0		Es igual.	-- / 0		Es más o menos igual.	-- / 0		Es más o menos igual de activa.	-- / 0
2022/04/25 7:45:23 p. m. CET	0.00 / 0	Masculino	-- / 0		No	-- / 0		36	-- / 0		Ciudad (más de 5000 habitantes).	-- / 0		Estoy trabajando presencialmente.	-- / 0		No	-- / 0		No	-- / 0		No	-- / 0		Sí	-- / 0		No	-- / 0		Sí	-- / 0		Sí	-- / 0		4	-- / 0		Es igual.	-- / 0		Es más o menos igual.	-- / 0		Es mucho menos activa.	-- / 0
2022/04/25 7:47:19 p. m. CET	0.00 / 0	Femenino	-- / 0		No	-- / 0		18	-- / 0		Pueblo pequeño (menos de 5000 habitantes).	-- / 0		Estoy estudiando.	-- / 0		No	-- / 0		No	-- / 0		No	-- / 0		No	-- / 0		No	-- / 0		No	-- / 0		No	-- / 0		2	-- / 0		Es peor.	-- / 0		Es más o menos igual.	-- / 0		Es más o menos igual de activa.	-- / 0
2022/04/25 7:47:20 p. m. CET	0.00 / 0	femenino	-- / 0		No	-- / 0		19 años	-- / 0		Ciudad (más de 5000 habitantes).	-- / 0		Estoy estudiando.	-- / 0		No	-- / 0		No	-- / 0		No	-- / 0		No	-- / 0		No	-- / 0		No	-- / 0		No	-- / 0		3	-- / 0		Es igual.	-- / 0		Es peor, por causas ajenas a la pandemia.	-- / 0		Es mucho menos activa.	-- / 0
2022/04/25 7:48:27 p. m. CET	0.00 / 0	Hombre	-- / 0		Sí	-- / 0		35	-- / 0		Ciudad (más de 5000 habitantes).	-- / 0		Estoy estudiando y trabajando.	-- / 0		No	-- / 0		No	-- / 0		Sí	-- / 0		No	-- / 0		Sí	-- / 0		No	-- / 0		No	-- / 0		2	-- / 0		Es mejor.	-- / 0		Es peor, debido a la pandemia y las consecuencias que para mí ha tenido.	-- / 0		Es más o menos igual de activa.	-- / 0
2022/04/25 7:48:35 p. m. CET	0.00 / 0	Femenino	-- / 0		Sí	-- / 0		18	-- / 0		Pueblo pequeño (menos de 5000 habitantes).	-- / 0		Estoy estudiando.	-- / 0		Sí	-- / 0		No	-- / 0		No	-- / 0		No	-- / 0		Sí	-- / 0		No	-- / 0		No	-- / 0		2	-- / 0		Es igual.	-- / 0		Es peor, debido a la pandemia y las consecuencias que para mí ha tenido.	-- / 0		Es más o menos igual de activa.	-- / 0
2022/04/25 7:48:46 p. m. CET	0.00 / 0	Hombre	-- / 0		No	-- / 0		18	-- / 0		Pueblo pequeño (menos de 5000 habitantes).	-- / 0		Estoy estudiando.	-- / 0		No	-- / 0		No	-- / 0		No	-- / 0		No	-- / 0		Sí	-- / 0		No	-- / 0		No	-- / 0		1	-- / 0		Es igual.	-- / 0		Es mejor, por causas ajenas a la pandemia.	-- / 0		Es más o menos igual de activa.	-- / 0
2022/04/25 7:49:13 p. m. CET	0.00 / 0	Hombre	-- / 0		No	-- / 0		18	-- / 0		Pueblo pequeño (menos de 5000 habitantes).	-- / 0		Estoy estudiando.	-- / 0		No	-- / 0		No	-- / 0		Sí	-- / 0		No	-- / 0		No	-- / 0		No	-- / 0		No	-- / 0		2	-- / 0		Es igual.	-- / 0		Es mejor, por causas ajenas a la pandemia.	-- / 0		Es más o menos igual de activa.	-- / 0
2022/04/25 7:52:11 p. m. CET	0.00 / 0	Mujer	-- / 0		No	-- / 0		35	-- / 0		Ciudad (más de 5000 habitantes).	-- / 0		Estoy estudiando y trabajando.	-- / 0		No	-- / 0		No	-- / 0		No	-- / 0		Sí	-- / 0		No	-- / 0		No	-- / 0		No	-- / 0		3	-- / 0		Es igual.	-- / 0		Es peor, por causas ajenas a la pandemia.	-- / 0		Es mucho menos activa.	-- / 0
2022/04/25 7:52:37 p. m. CET	0.00 / 0	Mujer	-- / 0		No	-- / 0		58	-- / 0		Ciudad (más de 5000 habitantes).	-- / 0		Estoy jubilado/a/.	-- / 0		No	-- / 0		No	-- / 0		No	-- / 0		No	-- / 0		Sí	-- / 0		No	-- / 0		Sí	-- / 0		2	-- / 0		Es peor.	-- / 0		Es peor, debido a la pandemia y las consecuencias que para mí ha tenido.	-- / 0		Es mucho menos activa.	-- / 0
2022/04/25 7:53:24 p. m. CET	0.00 / 0	mujer	-- / 0		No	-- / 0		18	-- / 0		Pueblo pequeño (menos de 5000 habitantes).	-- / 0		Estoy estudiando.	-- / 0		No	-- / 0		No	-- / 0		No	-- / 0		No	-- / 0		No	-- / 0		No	-- / 0		No	-- / 0		3	-- / 0		Es peor.	-- / 0		Es peor, debido a la pandemia y las consecuencias que para mí ha tenido.	-- / 0		Es mucho menos activa.	-- / 0
2022/04/25 7:53:28 p. m. CET	0.00 / 0	Mujer	-- / 0		No	-- / 0		39	-- / 0		Gran ciudad (más de 50.000 habitantes).	-- / 0		Estoy teletrabajando total o parcialmente.	-- / 0		No	-- / 0		No	-- / 0		No	-- / 0		No	-- / 0		No	-- / 0		No	-- / 0		No	-- / 0		3	-- / 0		Es igual.	-- / 0		Es más o menos igual.	-- / 0		Es más o menos igual de activa.	-- / 0
2022/04/25 7:53:31 p. m. CET	0.00 / 0	Mujer	-- / 0		No	-- / 0		25	-- / 0		Gran ciudad (más de 50.000 habitantes).	-- / 0		Estoy estudiando y trabajando.	-- / 0		No	-- / 0		No	-- / 0		No	-- / 0		No	-- / 0		No	-- / 0		No	-- / 0		No	-- / 0		3	-- / 0		Es mejor.	-- / 0		Es más o menos igual.	-- / 0		Es mucho menos activa.	-- / 0
2022/04/25 7:53:56 p. m. CET	0.00 / 0	Mujer	-- / 0		Sí	-- / 0		46	-- / 0		Pueblo pequeño (menos de 5000 habitantes).	-- / 0		Estoy trabajando presencialmente.	-- / 0		No	-- / 0		No	-- / 0		No	-- / 0		No	-- / 0		No	-- / 0		No	-- / 0		No	-- / 0		3	-- / 0		Es igual.	-- / 0		Es más o menos igual.	-- / 0		Es mucho menos activa.	-- / 0
2022/04/25 7:55:41 p. m. CET	0.00 / 0	Mujer	-- / 0		No	-- / 0		40	-- / 0		Gran ciudad (más de 50.000 habitantes).	-- / 0		Estoy teletrabajando total o parcialmente.	-- / 0		No	-- / 0		No	-- / 0		No	-- / 0		No	-- / 0		No	-- / 0		No	-- / 0		No	-- / 0		3	-- / 0		Es peor.	-- / 0		Es más o menos igual.	-- / 0		Es mucho menos activa.	-- / 0
2022/04/25 7:56:36 p. m. CET	0.00 / 0	Mujer	-- / 0		Sí	-- / 0		53	-- / 0		Gran ciudad (más de 50.000 habitantes).	-- / 0		Estoy trabajando presencialmente.	-- / 0		No	-- / 0		Sí	-- / 0		Sí	-- / 0		No	-- / 0		Sí	-- / 0		No	-- / 0		Sí	-- / 0		3	-- / 0		Es peor.	-- / 0		Es peor, debido a la pandemia y las consecuencias que para mí ha tenido.	-- / 0		Es mucho menos activa.	-- / 0
2022/04/25 7:57:02 p. m. CET	0.00 / 0	Mujer	-- / 0		No	-- / 0		41	-- / 0		Pueblo pequeño (menos de 5000 habitantes).	-- / 0		Soy cuidador/a del hogar y la familia.	-- / 0		No	-- / 0		No	-- / 0		No	-- / 0		Sí	-- / 0		No	-- / 0		No	-- / 0		No	-- / 0		3	-- / 0		Es peor.	-- / 0		Es más o menos igual.	-- / 0		Es mucho menos activa.	-- / 0
2022/04/25 7:57:25 p. m. CET	0.00 / 0	mujer	-- / 0		No	-- / 0		37 años	-- / 0		Ciudad (más de 5000 habitantes).	-- / 0		Estoy estudiando y trabajando.	-- / 0		No	-- / 0		No	-- / 0		No	-- / 0		No	-- / 0		Sí	-- / 0		No	-- / 0		Sí	-- / 0		2	-- / 0		Es peor.	-- / 0		Es peor, por causas ajenas a la pandemia.	-- / 0		Es mucho menos activa.	-- / 0
2022/04/25 7:57:49 p. m. CET	0.00 / 0	Mujer	-- / 0		No	-- / 0		41	-- / 0		Ciudad (más de 5000 habitantes).	-- / 0		Estoy trabajando presencialmente.	-- / 0		No	-- / 0		Sí	-- / 0		No	-- / 0		No	-- / 0		No	-- / 0		No	-- / 0		No	-- / 0		0	-- / 0		Es peor.	-- / 0		Es peor, debido a la pandemia y las consecuencias que para mí ha tenido.	-- / 0		Es mucho menos activa.	-- / 0
2022/04/25 7:58:14 p. m. CET	0.00 / 0	Femenino	-- / 0		Sí	-- / 0		40	-- / 0		Gran ciudad (más de 50.000 habitantes).	-- / 0		Soy cuidador/a del hogar y la familia.	-- / 0		No	-- / 0		No	-- / 0		Sí	-- / 0		No	-- / 0		Sí	-- / 0		Sí	-- / 0		No	-- / 0		3	-- / 0		Es peor.	-- / 0		Es peor, debido a la pandemia y las consecuencias que para mí ha tenido.	-- / 0		Es mucho menos activa.	-- / 0
2022/04/25 7:59:03 p. m. CET	0.00 / 0	Mujer	-- / 0		No	-- / 0		47	-- / 0		Gran ciudad (más de 50.000 habitantes).	-- / 0		Estoy trabajando presencialmente.	-- / 0		No	-- / 0		No	-- / 0		No	-- / 0		No	-- / 0		No	-- / 0		No	-- / 0		Sí	-- / 0		3	-- / 0		Es peor.	-- / 0		Es mejor, por causas ajenas a la pandemia.	-- / 0		Es mucho menos activa.	-- / 0
2022/04/25 7:59:11 p. m. CET	0.00 / 0	Femenino	-- / 0		No	-- / 0		46	-- / 0		Pueblo pequeño (menos de 5000 habitantes).	-- / 0		Estoy trabajando presencialmente.	-- / 0		No	-- / 0		No	-- / 0		No	-- / 0		No	-- / 0		No	-- / 0		No	-- / 0		No	-- / 0		3	-- / 0		Es igual.	-- / 0		Es peor, debido a la pandemia y las consecuencias que para mí ha tenido.	-- / 0		Es mucho menos activa.	-- / 0
2022/04/25 7:59:29 p. m. CET	0.00 / 0	Femenino	-- / 0		Sí	-- / 0		38	-- / 0		Ciudad (más de 5000 habitantes).	-- / 0		Estoy trabajando presencialmente.	-- / 0		No	-- / 0		No	-- / 0		No	-- / 0		No	-- / 0		Sí	-- / 0		No	-- / 0		No	-- / 0		2	-- / 0		Es peor.	-- / 0		Es mejor, por causas ajenas a la pandemia.	-- / 0		Es mucho menos activa.	-- / 0
2022/04/25 7:59:46 p. m. CET	0.00 / 0	Mujer	-- / 0		Sí	-- / 0		47	-- / 0		Gran ciudad (más de 50.000 habitantes).	-- / 0		Estoy trabajando presencialmente.	-- / 0		No	-- / 0		No	-- / 0		Sí	-- / 0		No	-- / 0		Sí	-- / 0		Sí	-- / 0		Sí	-- / 0		2	-- / 0		Es igual.	-- / 0		Es más o menos igual.	-- / 0		Es mucho menos activa.	-- / 0
2022/04/25 8:00:20 p. m. CET	0.00 / 0	Hombre	-- / 0		No	-- / 0		44	-- / 0		Gran ciudad (más de 50.000 habitantes).	-- / 0		Estoy teletrabajando total o parcialmente.	-- / 0		No	-- / 0		No	-- / 0		No	-- / 0		No	-- / 0		Sí	-- / 0		No	-- / 0		No	-- / 0		2	-- / 0		Es igual.	-- / 0		Es más o menos igual.	-- / 0		Es mucho menos activa.	-- / 0
2022/04/25 8:00:59 p. m. CET	0.00 / 0	Mujer	-- / 0		No	-- / 0		45	-- / 0		Pueblo pequeño (menos de 5000 habitantes).	-- / 0		Estoy trabajando presencialmente.	-- / 0		No	-- / 0		No	-- / 0		No	-- / 0		No	-- / 0		Sí	-- / 0		No	-- / 0		No	-- / 0		3	-- / 0		Es igual.	-- / 0		Es más o menos igual.	-- / 0		Es mucho menos activa.	-- / 0
2022/04/25 8:01:20 p. m. CET	0.00 / 0	Varón	-- / 0		Sí	-- / 0		18	-- / 0		Gran ciudad (más de 50.000 habitantes).	-- / 0		Estoy estudiando.	-- / 0		No	-- / 0		No	-- / 0		Sí	-- / 0		Sí	-- / 0		No	-- / 0		No	-- / 0		No	-- / 0		3	-- / 0		Es peor.	-- / 0		Es peor, por causas ajenas a la pandemia.	-- / 0		Es más o menos igual de activa.	-- / 0
2022/04/25 8:02:11 p. m. CET	0.00 / 0	Mujer	-- / 0		Sí	-- / 0		35	-- / 0		Pueblo pequeño (menos de 5000 habitantes).	-- / 0		Soy cuidador/a del hogar y la familia.	-- / 0		No	-- / 0		No	-- / 0		No	-- / 0		No	-- / 0		No	-- / 0		No	-- / 0		No	-- / 0		3	-- / 0		Es peor.	-- / 0		Es peor, debido a la pandemia y las consecuencias que para mí ha tenido.	-- / 0		Es mucho menos activa.	-- / 0
2022/04/25 8:02:12 p. m. CET	0.00 / 0	Mujer	-- / 0		No	-- / 0		36	-- / 0		Ciudad (más de 5000 habitantes).	-- / 0		Estoy estudiando.	-- / 0		No	-- / 0		No	-- / 0		No	-- / 0		No	-- / 0		Sí	-- / 0		No	-- / 0		No	-- / 0		3	-- / 0		Es peor.	-- / 0		Es más o menos igual.	-- / 0		Es mucho menos activa.	-- / 0
2022/04/25 8:02:21 p. m. CET	0.00 / 0	Mujer	-- / 0		Sí	-- / 0		50	-- / 0		Gran ciudad (más de 50.000 habitantes).	-- / 0		Estoy teletrabajando total o parcialmente.	-- / 0		No	-- / 0		No	-- / 0		No	-- / 0		No	-- / 0		No	-- / 0		Sí	-- / 0		No	-- / 0		3	-- / 0		Es igual.	-- / 0		Es más o menos igual.	-- / 0		Es mucho menos activa.	-- / 0
2022/04/25 8:02:52 p. m. CET	0.00 / 0	Mujer	-- / 0		Sí	-- / 0		39	-- / 0		Ciudad (más de 5000 habitantes).	-- / 0		Estoy trabajando presencialmente.	-- / 0		No	-- / 0		Sí	-- / 0		No	-- / 0		No	-- / 0		No	-- / 0		No	-- / 0		No	-- / 0		3	-- / 0		Es mejor.	-- / 0		Es peor, debido a la pandemia y las consecuencias que para mí ha tenido.	-- / 0		Es mucho menos activa.	-- / 0
2022/04/25 8:03:16 p. m. CET	0.00 / 0	Mujer	-- / 0		Sí	-- / 0		31	-- / 0		Ciudad (más de 5000 habitantes).	-- / 0		Estoy estudiando.	-- / 0		No	-- / 0		No	-- / 0		No	-- / 0		Sí	-- / 0		No	-- / 0		No	-- / 0		No	-- / 0		3	-- / 0		Es peor.	-- / 0		Es peor, debido a la pandemia y las consecuencias que para mí ha tenido.	-- / 0		Es mucho menos activa.	-- / 0
2022/04/25 8:03:27 p. m. CET	0.00 / 0	Mujer	-- / 0		Sí	-- / 0		42	-- / 0		Gran ciudad (más de 50.000 habitantes).	-- / 0		Soy cuidador/a del hogar y la familia.	-- / 0		No	-- / 0		Sí	-- / 0		No	-- / 0		No	-- / 0		Sí	-- / 0		No	-- / 0		No	-- / 0		3	-- / 0		Es peor.	-- / 0		Es peor, por causas ajenas a la pandemia.	-- / 0		Es mucho menos activa.	-- / 0
2022/04/25 8:04:00 p. m. CET	0.00 / 0	Mujer	-- / 0		No	-- / 0		19	-- / 0		Gran ciudad (más de 50.000 habitantes).	-- / 0		Estoy estudiando.	-- / 0		No	-- / 0		No	-- / 0		Sí	-- / 0		No	-- / 0		Sí	-- / 0		No	-- / 0		No	-- / 0		2	-- / 0		Es igual.	-- / 0		Es más o menos igual.	-- / 0		Es más o menos igual de activa.	-- / 0
2022/04/25 8:04:43 p. m. CET	0.00 / 0	Femenino	-- / 0		Sí	-- / 0		45	-- / 0		Ciudad (más de 5000 habitantes).	-- / 0		Soy cuidador/a del hogar y la familia.	-- / 0		No	-- / 0		No	-- / 0		No	-- / 0		No	-- / 0		No	-- / 0		No	-- / 0		No	-- / 0		3	-- / 0		Es igual.	-- / 0		Es más o menos igual.	-- / 0		Es mucho menos activa.	-- / 0
2022/04/25 8:04:54 p. m. CET	0.00 / 0	Femenino	-- / 0		No	-- / 0		54	-- / 0		Gran ciudad (más de 50.000 habitantes).	-- / 0		Estoy trabajando presencialmente.	-- / 0		Sí	-- / 0		No	-- / 0		Sí	-- / 0		No	-- / 0		No	-- / 0		Sí	-- / 0		Sí	-- / 0		3	-- / 0		Es igual.	-- / 0		Es más o menos igual.	-- / 0		Es mucho menos activa.	-- / 0
2022/04/25 8:05:27 p. m. CET	0.00 / 0	Mujer	-- / 0		Sí	-- / 0		23	-- / 0		Gran ciudad (más de 50.000 habitantes).	-- / 0		Estoy estudiando.	-- / 0		No	-- / 0		No	-- / 0		Sí	-- / 0		Sí	-- / 0		No	-- / 0		Sí	-- / 0		No	-- / 0		0	-- / 0		Es igual.	-- / 0		Es peor, por causas ajenas a la pandemia.	-- / 0		Es más o menos igual de activa.	-- / 0
2022/04/25 8:06:21 p. m. CET	0.00 / 0	VARON	-- / 0		No	-- / 0		54	-- / 0		Gran ciudad (más de 50.000 habitantes).	-- / 0		Estoy trabajando presencialmente.	-- / 0		No	-- / 0		No	-- / 0		Sí	-- / 0		No	-- / 0		No	-- / 0		No	-- / 0		No	-- / 0		2	-- / 0		Es igual.	-- / 0		Es más o menos igual.	-- / 0		Es más o menos igual de activa.	-- / 0
2022/04/25 8:09:10 p. m. CET	0.00 / 0	Mujer	-- / 0		No	-- / 0		59	-- / 0		Gran ciudad (más de 50.000 habitantes).	-- / 0		Estoy trabajando presencialmente.	-- / 0		No	-- / 0		Sí	-- / 0		Sí	-- / 0		Sí	-- / 0		Sí	-- / 0		Sí	-- / 0		Sí	-- / 0		3	-- / 0		Es igual.	-- / 0		Es más o menos igual.	-- / 0		Es mucho menos activa.	-- / 0
2022/04/25 8:09:28 p. m. CET	0.00 / 0	Mujer	-- / 0		No	-- / 0		37	-- / 0		Gran ciudad (más de 50.000 habitantes).	-- / 0		Estoy trabajando presencialmente.	-- / 0		No	-- / 0		Sí	-- / 0		No	-- / 0		No	-- / 0		No	-- / 0		No	-- / 0		No	-- / 0		2	-- / 0		Es igual.	-- / 0		Es peor, por causas ajenas a la pandemia.	-- / 0		Es mucho menos activa.	-- / 0
2022/04/25 8:09:29 p. m. CET	0.00 / 0	Mujer	-- / 0		No	-- / 0		22	-- / 0		Pueblo pequeño (menos de 5000 habitantes).	-- / 0		Estoy estudiando.	-- / 0		No	-- / 0		No	-- / 0		No	-- / 0		No	-- / 0		Sí	-- / 0		No	-- / 0		Sí	-- / 0		2	-- / 0		Es peor.	-- / 0		Es peor, por causas ajenas a la pandemia.	-- / 0		Es mucho menos activa.	-- / 0
2022/04/25 8:11:20 p. m. CET	0.00 / 0	Femenino	-- / 0		No	-- / 0		63	-- / 0		Gran ciudad (más de 50.000 habitantes).	-- / 0		Estoy trabajando presencialmente.	-- / 0		No	-- / 0		Sí	-- / 0		Sí	-- / 0		No	-- / 0		Sí	-- / 0		No	-- / 0		No	-- / 0		0	-- / 0		Es igual.	-- / 0		Es más o menos igual.	-- / 0		Es más o menos igual de activa.	-- / 0
2022/04/25 8:11:31 p. m. CET	0.00 / 0	Mujer	-- / 0		Sí	-- / 0		35	-- / 0		Ciudad (más de 5000 habitantes).	-- / 0		Estoy estudiando y trabajando.	-- / 0		Sí	-- / 0		Sí	-- / 0		No	-- / 0		No	-- / 0		No	-- / 0		Sí	-- / 0		No	-- / 0		2	-- / 0		Es peor.	-- / 0		Es más o menos igual.	-- / 0		Es mucho menos activa.	-- / 0
2022/04/25 8:13:08 p. m. CET	0.00 / 0	Mujer	-- / 0		No	-- / 0		20	-- / 0		Ciudad (más de 5000 habitantes).	-- / 0		Estoy estudiando y trabajando.	-- / 0		No	-- / 0		No	-- / 0		Sí	-- / 0		Sí	-- / 0		No	-- / 0		Sí	-- / 0		No	-- / 0		2	-- / 0		Es igual.	-- / 0		Es más o menos igual.	-- / 0		Es más o menos igual de activa.	-- / 0
2022/04/25 8:13:41 p. m. CET	0.00 / 0	Mujer	-- / 0		No	-- / 0		48	-- / 0		Ciudad (más de 5000 habitantes).	-- / 0		Estoy trabajando presencialmente.	-- / 0		No	-- / 0		No	-- / 0		No	-- / 0		No	-- / 0		No	-- / 0		No	-- / 0		No	-- / 0		3	-- / 0		Es peor.	-- / 0		Es peor, debido a la pandemia y las consecuencias que para mí ha tenido.	-- / 0		Es mucho menos activa.	-- / 0
2022/04/25 8:13:42 p. m. CET	0.00 / 0	Mujer	-- / 0		No	-- / 0		40	-- / 0		Gran ciudad (más de 50.000 habitantes).	-- / 0		Estoy estudiando y trabajando.	-- / 0		No	-- / 0		No	-- / 0		No	-- / 0		Sí	-- / 0		No	-- / 0		No	-- / 0		No	-- / 0		3	-- / 0		Es igual.	-- / 0		Es peor, debido a la pandemia y las consecuencias que para mí ha tenido.	-- / 0		Es mucho menos activa.	-- / 0
2022/04/25 8:15:58 p. m. CET	0.00 / 0	Femenino	-- / 0		No	-- / 0		47	-- / 0		Pueblo pequeño (menos de 5000 habitantes).	-- / 0		Estoy trabajando presencialmente.	-- / 0		No	-- / 0		No	-- / 0		No	-- / 0		No	-- / 0		No	-- / 0		No	-- / 0		No	-- / 0		3	-- / 0		Es peor.	-- / 0		Es peor, debido a la pandemia y las consecuencias que para mí ha tenido.	-- / 0		Es mucho menos activa.	-- / 0
2022/04/25 8:17:04 p. m. CET	0.00 / 0	Hombre	-- / 0		No	-- / 0		39	-- / 0		Ciudad (más de 5000 habitantes).	-- / 0		Estoy trabajando presencialmente.	-- / 0		No	-- / 0		Sí	-- / 0		No	-- / 0		Sí	-- / 0		No	-- / 0		No	-- / 0		No	-- / 0		3	-- / 0		Es mejor.	-- / 0		Es más o menos igual.	-- / 0		Es más o menos igual de activa.	-- / 0
2022/04/25 8:17:16 p. m. CET	0.00 / 0	Mujer	-- / 0		Sí	-- / 0		43	-- / 0		Pueblo pequeño (menos de 5000 habitantes).	-- / 0		Estoy trabajando presencialmente.	-- / 0		No	-- / 0		No	-- / 0		No	-- / 0		No	-- / 0		No	-- / 0		No	-- / 0		No	-- / 0		3	-- / 0		Es peor.	-- / 0		Es peor, por causas ajenas a la pandemia.	-- / 0		Es mucho menos activa.	-- / 0
2022/04/25 8:18:24 p. m. CET	0.00 / 0	Mujer	-- / 0		No	-- / 0		23	-- / 0		Gran ciudad (más de 50.000 habitantes).	-- / 0		Estoy estudiando.	-- / 0		No	-- / 0		No	-- / 0		No	-- / 0		Sí	-- / 0		No	-- / 0		No	-- / 0		No	-- / 0		2	-- / 0		Es igual.	-- / 0		Es más o menos igual.	-- / 0		Es más o menos igual de activa.	-- / 0
2022/04/25 8:20:02 p. m. CET	0.00 / 0	Mujer	-- / 0		No	-- / 0		38	-- / 0		Ciudad (más de 5000 habitantes).	-- / 0		Estoy trabajando presencialmente.	-- / 0		No	-- / 0		Sí	-- / 0		No	-- / 0		No	-- / 0		Sí	-- / 0		Sí	-- / 0		No	-- / 0		3	-- / 0		Es igual.	-- / 0		Es peor, debido a la pandemia y las consecuencias que para mí ha tenido.	-- / 0		Es mucho menos activa.	-- / 0
2022/04/25 8:20:10 p. m. CET	0.00 / 0	Mujer	-- / 0		No	-- / 0		47	-- / 0		Gran ciudad (más de 50.000 habitantes).	-- / 0		Estoy trabajando presencialmente.	-- / 0		No	-- / 0		Sí	-- / 0		Sí	-- / 0		No	-- / 0		No	-- / 0		No	-- / 0		Sí	-- / 0		3	-- / 0		Es peor.	-- / 0		Es peor, debido a la pandemia y las consecuencias que para mí ha tenido.	-- / 0		Es mucho menos activa.	-- / 0
2022/04/25 8:20:43 p. m. CET	0.00 / 0	Mujer	-- / 0		Sí	-- / 0		26	-- / 0		Ciudad (más de 5000 habitantes).	-- / 0		Estoy estudiando.	-- / 0		No	-- / 0		No	-- / 0		Sí	-- / 0		Sí	-- / 0		No	-- / 0		No	-- / 0		No	-- / 0		3	-- / 0		Es peor.	-- / 0		Es mejor, por causas ajenas a la pandemia.	-- / 0		Es mucho menos activa.	-- / 0
2022/04/25 8:20:45 p. m. CET	0.00 / 0	Mujer	-- / 0		No	-- / 0		32	-- / 0		Gran ciudad (más de 50.000 habitantes).	-- / 0		Estoy trabajando presencialmente.	-- / 0		No	-- / 0		Sí	-- / 0		No	-- / 0		No	-- / 0		No	-- / 0		No	-- / 0		No	-- / 0		3	-- / 0		Es peor.	-- / 0		Es peor, debido a la pandemia y las consecuencias que para mí ha tenido.	-- / 0		Es más o menos igual de activa.	-- / 0
2022/04/25 8:21:35 p. m. CET	0.00 / 0	Femenino	-- / 0		Sí	-- / 0		41	-- / 0		Ciudad (más de 5000 habitantes).	-- / 0		Soy cuidador/a del hogar y la familia.	-- / 0		No	-- / 0		No	-- / 0		No	-- / 0		No	-- / 0		Sí	-- / 0		No	-- / 0		No	-- / 0		2	-- / 0		Es peor.	-- / 0		Es mejor, debido a la pandemia y las consecuencias que para mí ha tenido.	-- / 0		Es mucho menos activa.	-- / 0
2022/04/25 8:21:58 p. m. CET	0.00 / 0	Mujer	-- / 0		No	-- / 0		40	-- / 0		Ciudad (más de 5000 habitantes).	-- / 0		Estoy trabajando presencialmente.	-- / 0		No	-- / 0		Sí	-- / 0		No	-- / 0		Sí	-- / 0		Sí	-- / 0		No	-- / 0		No	-- / 0		3	-- / 0		Es peor.	-- / 0		Es peor, debido a la pandemia y las consecuencias que para mí ha tenido.	-- / 0		Es mucho menos activa.	-- / 0
2022/04/25 8:23:04 p. m. CET	0.00 / 0	Mujer	-- / 0		No	-- / 0		58	-- / 0		Gran ciudad (más de 50.000 habitantes).	-- / 0		Estoy trabajando presencialmente.	-- / 0		No	-- / 0		No	-- / 0		No	-- / 0		Sí	-- / 0		No	-- / 0		Sí	-- / 0		Sí	-- / 0		3	-- / 0		Es igual.	-- / 0		Es más o menos igual.	-- / 0		Es mucho menos activa.	-- / 0
2022/04/25 8:23:32 p. m. CET	0.00 / 0	Varón	-- / 0		No	-- / 0		56	-- / 0		Gran ciudad (más de 50.000 habitantes).	-- / 0		Estoy teletrabajando total o parcialmente.	-- / 0		No	-- / 0		No	-- / 0		No	-- / 0		No	-- / 0		Sí	-- / 0		No	-- / 0		No	-- / 0		2	-- / 0		Es igual.	-- / 0		Es peor, debido a la pandemia y las consecuencias que para mí ha tenido.	-- / 0		Es más o menos igual de activa.	-- / 0
2022/04/25 8:23:52 p. m. CET	0.00 / 0	Hombre	-- / 0		Sí	-- / 0		58 años	-- / 0		Ciudad (más de 5000 habitantes).	-- / 0		Estoy jubilado/a/.	-- / 0		Sí	-- / 0		No	-- / 0		No	-- / 0		No	-- / 0		No	-- / 0		No	-- / 0		No	-- / 0		3	-- / 0		Es igual.	-- / 0		Es peor, debido a la pandemia y las consecuencias que para mí ha tenido.	-- / 0		Es más o menos igual de activa.	-- / 0
2022/04/25 8:23:54 p. m. CET	0.00 / 0	Mujer	-- / 0		No	-- / 0		31	-- / 0		Pueblo pequeño (menos de 5000 habitantes).	-- / 0		Estoy estudiando y trabajando.	-- / 0		No	-- / 0		No	-- / 0		No	-- / 0		Sí	-- / 0		No	-- / 0		No	-- / 0		Sí	-- / 0		3	-- / 0		Es peor.	-- / 0		Es peor, debido a la pandemia y las consecuencias que para mí ha tenido.	-- / 0		Es mucho menos activa.	-- / 0
2022/04/25 8:24:38 p. m. CET	0.00 / 0	Mujer	-- / 0		No	-- / 0		18	-- / 0		Pueblo pequeño (menos de 5000 habitantes).	-- / 0		Estoy estudiando.	-- / 0		No	-- / 0		No	-- / 0		No	-- / 0		Sí	-- / 0		Sí	-- / 0		No	-- / 0		No	-- / 0		2	-- / 0		Es igual.	-- / 0		Es peor, debido a la pandemia y las consecuencias que para mí ha tenido.	-- / 0		Es más o menos igual de activa.	-- / 0
2022/04/25 8:24:47 p. m. CET	0.00 / 0	Hombre	-- / 0		No	-- / 0		60	-- / 0		Pueblo pequeño (menos de 5000 habitantes).	-- / 0		Estoy trabajando presencialmente.	-- / 0		No	-- / 0		No	-- / 0		Sí	-- / 0		No	-- / 0		Sí	-- / 0		No	-- / 0		Sí	-- / 0		3	-- / 0		Es igual.	-- / 0		Es más o menos igual.	-- / 0		Es más o menos igual de activa.	-- / 0
2022/04/25 8:25:21 p. m. CET	0.00 / 0	Femenino	-- / 0		Sí	-- / 0		36	-- / 0		Ciudad (más de 5000 habitantes).	-- / 0		Estoy trabajando presencialmente.	-- / 0		No	-- / 0		No	-- / 0		No	-- / 0		No	-- / 0		Sí	-- / 0		No	-- / 0		No	-- / 0		3	-- / 0		Es igual.	-- / 0		Es más o menos igual.	-- / 0		Es mucho menos activa.	-- / 0
2022/04/25 8:25:37 p. m. CET	0.00 / 0	Mujer	-- / 0		No	-- / 0		53 años	-- / 0		Gran ciudad (más de 50.000 habitantes).	-- / 0		Estoy trabajando presencialmente.	-- / 0		No	-- / 0		Sí	-- / 0		No	-- / 0		No	-- / 0		No	-- / 0		No	-- / 0		Sí	-- / 0		2	-- / 0		Es igual.	-- / 0		Es mejor, por causas ajenas a la pandemia.	-- / 0		Es mucho menos activa.	-- / 0
2022/04/25 8:25:39 p. m. CET	0.00 / 0	HOMBRE	-- / 0		No	-- / 0		48	-- / 0		Gran ciudad (más de 50.000 habitantes).	-- / 0		Estoy teletrabajando total o parcialmente.	-- / 0		No	-- / 0		No	-- / 0		No	-- / 0		No	-- / 0		No	-- / 0		No	-- / 0		No	-- / 0		3	-- / 0		Es igual.	-- / 0		Es más o menos igual.	-- / 0		Es más o menos igual de activa.	-- / 0
2022/04/25 8:26:20 p. m. CET	0.00 / 0	mujer	-- / 0		No	-- / 0		18 años	-- / 0		Pueblo pequeño (menos de 5000 habitantes).	-- / 0		Estoy estudiando.	-- / 0		No	-- / 0		No	-- / 0		Sí	-- / 0		No	-- / 0		No	-- / 0		No	-- / 0		No	-- / 0		2	-- / 0		Es igual.	-- / 0		Es peor, por causas ajenas a la pandemia.	-- / 0		Es más o menos igual de activa.	-- / 0
2022/04/25 8:26:35 p. m. CET	0.00 / 0	Mujer	-- / 0		No	-- / 0		42	-- / 0		Gran ciudad (más de 50.000 habitantes).	-- / 0		Estoy trabajando presencialmente.	-- / 0		No	-- / 0		Sí	-- / 0		Sí	-- / 0		No	-- / 0		No	-- / 0		Sí	-- / 0		No	-- / 0		3	-- / 0		Es igual.	-- / 0		Es peor, debido a la pandemia y las consecuencias que para mí ha tenido.	-- / 0		Es mucho menos activa.	-- / 0
2022/04/25 8:26:57 p. m. CET	0.00 / 0	Femenino	-- / 0		No	-- / 0		64	-- / 0		Gran ciudad (más de 50.000 habitantes).	-- / 0		Soy cuidador/a del hogar y la familia.	-- / 0		No	-- / 0		No	-- / 0		No	-- / 0		No	-- / 0		Sí	-- / 0		No	-- / 0		No	-- / 0		3	-- / 0		Es igual.	-- / 0		Es más o menos igual.	-- / 0		Es mucho menos activa.	-- / 0
2022/04/25 8:26:59 p. m. CET	0.00 / 0	Hombre	-- / 0		Sí	-- / 0		41	-- / 0		Ciudad (más de 5000 habitantes).	-- / 0		Estoy jubilado/a/.	-- / 0		Sí	-- / 0		No	-- / 0		No	-- / 0		No	-- / 0		No	-- / 0		Sí	-- / 0		No	-- / 0		3	-- / 0		Es mejor.	-- / 0		Es mejor, por causas ajenas a la pandemia.	-- / 0		Es más o menos igual de activa.	-- / 0
2022/04/25 8:27:56 p. m. CET	0.00 / 0	Femenino	-- / 0		Sí	-- / 0		19	-- / 0		Pueblo pequeño (menos de 5000 habitantes).	-- / 0		Estoy estudiando.	-- / 0		No	-- / 0		No	-- / 0		Sí	-- / 0		No	-- / 0		Sí	-- / 0		No	-- / 0		No	-- / 0		2	-- / 0		Es igual.	-- / 0		Es peor, por causas ajenas a la pandemia.	-- / 0		Es más o menos igual de activa.	-- / 0
2022/04/25 8:29:59 p. m. CET	0.00 / 0	Mujer	-- / 0		Sí	-- / 0		21	-- / 0		Ciudad (más de 5000 habitantes).	-- / 0		Estoy estudiando.	-- / 0		No	-- / 0		No	-- / 0		No	-- / 0		No	-- / 0		Sí	-- / 0		No	-- / 0		Sí	-- / 0		2	-- / 0		Es peor.	-- / 0		Es peor, debido a la pandemia y las consecuencias que para mí ha tenido.	-- / 0		Es mucho menos activa.	-- / 0
2022/04/25 8:31:23 p. m. CET	0.00 / 0	Mujer	-- / 0		Sí	-- / 0		60	-- / 0		Ciudad (más de 5000 habitantes).	-- / 0		Estoy trabajando presencialmente.	-- / 0		No	-- / 0		Sí	-- / 0		No	-- / 0		No	-- / 0		Sí	-- / 0		Sí	-- / 0		No	-- / 0		2	-- / 0		Es peor.	-- / 0		Es peor, por causas ajenas a la pandemia.	-- / 0		Es mucho menos activa.	-- / 0
2022/04/25 8:31:29 p. m. CET	0.00 / 0	Femenino	-- / 0		No	-- / 0		34	-- / 0		Gran ciudad (más de 50.000 habitantes).	-- / 0		Estoy trabajando presencialmente.	-- / 0		No	-- / 0		No	-- / 0		No	-- / 0		No	-- / 0		Sí	-- / 0		No	-- / 0		No	-- / 0		2	-- / 0		Es mejor.	-- / 0		Es más o menos igual.	-- / 0		Es más o menos igual de activa.	-- / 0
2022/04/25 8:34:18 p. m. CET	0.00 / 0	Femenino	-- / 0		Sí	-- / 0		19	-- / 0		Ciudad (más de 5000 habitantes).	-- / 0		Estoy estudiando y trabajando.	-- / 0		No	-- / 0		No	-- / 0		No	-- / 0		No	-- / 0		Sí	-- / 0		No	-- / 0		No	-- / 0		2	-- / 0		Es igual.	-- / 0		Es peor, por causas ajenas a la pandemia.	-- / 0		Es mucho menos activa.	-- / 0
2022/04/25 8:34:27 p. m. CET	0.00 / 0	Mujer	-- / 0		Sí	-- / 0		40	-- / 0		Ciudad (más de 5000 habitantes).	-- / 0		Estoy trabajando presencialmente.	-- / 0		No	-- / 0		No	-- / 0		No	-- / 0		No	-- / 0		Sí	-- / 0		No	-- / 0		No	-- / 0		1	-- / 0		Es igual.	-- / 0		Es peor, debido a la pandemia y las consecuencias que para mí ha tenido.	-- / 0		Es mucho menos activa.	-- / 0
2022/04/25 8:35:34 p. m. CET	0.00 / 0	Masculino	-- / 0		No	-- / 0		19	-- / 0		Ciudad (más de 5000 habitantes).	-- / 0		Estoy estudiando.	-- / 0		No	-- / 0		No	-- / 0		No	-- / 0		Sí	-- / 0		Sí	-- / 0		No	-- / 0		No	-- / 0		2	-- / 0		Es mejor.	-- / 0		Es peor, debido a la pandemia y las consecuencias que para mí ha tenido.	-- / 0		Es mucho menos activa.	-- / 0
2022/04/25 8:35:54 p. m. CET	0.00 / 0	Hombre	-- / 0		No	-- / 0		46	-- / 0		Ciudad (más de 5000 habitantes).	-- / 0		Estoy trabajando presencialmente.	-- / 0		No	-- / 0		No	-- / 0		No	-- / 0		No	-- / 0		No	-- / 0		Sí	-- / 0		Sí	-- / 0		3	-- / 0		Es igual.	-- / 0		Es más o menos igual.	-- / 0		Es más o menos igual de activa.	-- / 0
2022/04/25 8:36:45 p. m. CET	0.00 / 0	Hombre	-- / 0		No	-- / 0		51	-- / 0		Gran ciudad (más de 50.000 habitantes).	-- / 0		Estoy trabajando presencialmente.	-- / 0		No	-- / 0		No	-- / 0		No	-- / 0		No	-- / 0		No	-- / 0		No	-- / 0		Sí	-- / 0		3	-- / 0		Es igual.	-- / 0		Es más o menos igual.	-- / 0		Es mucho menos activa.	-- / 0
2022/04/25 8:37:20 p. m. CET	0.00 / 0	Masculino	-- / 0		No	-- / 0		39	-- / 0		Gran ciudad (más de 50.000 habitantes).	-- / 0		Estoy trabajando presencialmente.	-- / 0		No	-- / 0		No	-- / 0		Sí	-- / 0		No	-- / 0		Sí	-- / 0		No	-- / 0		Sí	-- / 0		3	-- / 0		Es mejor.	-- / 0		Es peor, debido a la pandemia y las consecuencias que para mí ha tenido.	-- / 0		Es más o menos igual de activa.	-- / 0
2022/04/25 8:38:50 p. m. CET	0.00 / 0	Mujer	-- / 0		No	-- / 0		45	-- / 0		Gran ciudad (más de 50.000 habitantes).	-- / 0		Estoy trabajando presencialmente.	-- / 0		No	-- / 0		No	-- / 0		No	-- / 0		Sí	-- / 0		No	-- / 0		No	-- / 0		No	-- / 0		3	-- / 0		Es igual.	-- / 0		Es más o menos igual.	-- / 0		Es más o menos igual de activa.	-- / 0
2022/04/25 8:40:00 p. m. CET	0.00 / 0	Masculino	-- / 0		No	-- / 0		50	-- / 0		Ciudad (más de 5000 habitantes).	-- / 0		Estoy trabajando presencialmente.	-- / 0		No	-- / 0		No	-- / 0		No	-- / 0		No	-- / 0		Sí	-- / 0		No	-- / 0		No	-- / 0		1	-- / 0		Es peor.	-- / 0		Es más o menos igual.	-- / 0		Es más o menos igual de activa.	-- / 0
2022/04/25 8:43:01 p. m. CET	0.00 / 0	Mujer	-- / 0		No	-- / 0		39	-- / 0		Ciudad (más de 5000 habitantes).	-- / 0		Estoy estudiando.	-- / 0		No	-- / 0		No	-- / 0		No	-- / 0		No	-- / 0		No	-- / 0		No	-- / 0		No	-- / 0		2	-- / 0		Es igual.	-- / 0		Es más o menos igual.	-- / 0		Es más o menos igual de activa.	-- / 0
2022/04/25 8:43:12 p. m. CET	0.00 / 0	Hombre	-- / 0		No	-- / 0		18	-- / 0		Ciudad (más de 5000 habitantes).	-- / 0		Estoy estudiando.	-- / 0		No	-- / 0		No	-- / 0		Sí	-- / 0		Sí	-- / 0		Sí	-- / 0		No	-- / 0		No	-- / 0		3	-- / 0		Es igual.	-- / 0		Es peor, debido a la pandemia y las consecuencias que para mí ha tenido.	-- / 0		Es mucho menos activa.	-- / 0
2022/04/25 8:43:55 p. m. CET	0.00 / 0	Mujer	-- / 0		No	-- / 0		36	-- / 0		Ciudad (más de 5000 habitantes).	-- / 0		Estoy trabajando presencialmente.	-- / 0		No	-- / 0		No	-- / 0		No	-- / 0		No	-- / 0		Sí	-- / 0		No	-- / 0		No	-- / 0		3	-- / 0		Es igual.	-- / 0		Es mejor, por causas ajenas a la pandemia.	-- / 0		Es mucho menos activa.	-- / 0
2022/04/25 8:44:00 p. m. CET	0.00 / 0	Mujer	-- / 0		No	-- / 0		48	-- / 0		Pueblo pequeño (menos de 5000 habitantes).	-- / 0		Estoy trabajando presencialmente.	-- / 0		No	-- / 0		Sí	-- / 0		Sí	-- / 0		No	-- / 0		No	-- / 0		No	-- / 0		Sí	-- / 0		3	-- / 0		Es peor.	-- / 0		Es peor, debido a la pandemia y las consecuencias que para mí ha tenido.	-- / 0		Es mucho menos activa.	-- / 0
2022/04/25 8:46:27 p. m. CET	0.00 / 0	Mujer	-- / 0		No	-- / 0		44	-- / 0		Gran ciudad (más de 50.000 habitantes).	-- / 0		Estoy estudiando y trabajando.	-- / 0		No	-- / 0		No	-- / 0		No	-- / 0		No	-- / 0		No	-- / 0		No	-- / 0		No	-- / 0		3	-- / 0		Es peor.	-- / 0		Es peor, debido a la pandemia y las consecuencias que para mí ha tenido.	-- / 0		Es mucho menos activa.	-- / 0
2022/04/25 8:47:17 p. m. CET	0.00 / 0	Mujer	-- / 0		No	-- / 0		48	-- / 0		Ciudad (más de 5000 habitantes).	-- / 0		Estoy trabajando presencialmente.	-- / 0		No	-- / 0		No	-- / 0		No	-- / 0		No	-- / 0		Sí	-- / 0		No	-- / 0		No	-- / 0		2	-- / 0		Es peor.	-- / 0		Es peor, por causas ajenas a la pandemia.	-- / 0		Es mucho menos activa.	-- / 0
2022/04/25 8:47:38 p. m. CET	0.00 / 0	Mujer	-- / 0		No	-- / 0		46	-- / 0		Gran ciudad (más de 50.000 habitantes).	-- / 0		Estoy trabajando presencialmente.	-- / 0		No	-- / 0		Sí	-- / 0		No	-- / 0		No	-- / 0		No	-- / 0		Sí	-- / 0		Sí	-- / 0		3	-- / 0		Es peor.	-- / 0		Es peor, debido a la pandemia y las consecuencias que para mí ha tenido.	-- / 0		Es más o menos igual de activa.	-- / 0
2022/04/25 8:47:57 p. m. CET	0.00 / 0	Mujer	-- / 0		Sí	-- / 0		19	-- / 0		Ciudad (más de 5000 habitantes).	-- / 0		Estoy estudiando.	-- / 0		No	-- / 0		No	-- / 0		Sí	-- / 0		Sí	-- / 0		Sí	-- / 0		No	-- / 0		No	-- / 0		2	-- / 0		Es igual.	-- / 0		Es peor, por causas ajenas a la pandemia.	-- / 0		Es mucho menos activa.	-- / 0
2022/04/25 8:49:22 p. m. CET	0.00 / 0	Varon	-- / 0		No	-- / 0		50	-- / 0		Gran ciudad (más de 50.000 habitantes).	-- / 0		Estoy trabajando presencialmente.	-- / 0		No	-- / 0		No	-- / 0		Sí	-- / 0		No	-- / 0		No	-- / 0		No	-- / 0		No	-- / 0		3	-- / 0		Es igual.	-- / 0		Es más o menos igual.	-- / 0		Es más o menos igual de activa.	-- / 0
2022/04/25 8:50:01 p. m. CET	0.00 / 0	Mujer	-- / 0		No	-- / 0		42	-- / 0		Gran ciudad (más de 50.000 habitantes).	-- / 0		Estoy trabajando presencialmente.	-- / 0		No	-- / 0		No	-- / 0		Sí	-- / 0		No	-- / 0		No	-- / 0		No	-- / 0		No	-- / 0		3	-- / 0		Es igual.	-- / 0		Es peor, debido a la pandemia y las consecuencias que para mí ha tenido.	-- / 0		Es mucho menos activa.	-- / 0
2022/04/25 8:50:48 p. m. CET	0.00 / 0	Hombre	-- / 0		No	-- / 0		38	-- / 0		Gran ciudad (más de 50.000 habitantes).	-- / 0		Estoy trabajando presencialmente.	-- / 0		No	-- / 0		No	-- / 0		No	-- / 0		Sí	-- / 0		No	-- / 0		No	-- / 0		Sí	-- / 0		3	-- / 0		Es igual.	-- / 0		Es peor, por causas ajenas a la pandemia.	-- / 0		Es mucho menos activa.	-- / 0
2022/04/25 8:50:50 p. m. CET	0.00 / 0	Mujer	-- / 0		No	-- / 0		40	-- / 0		Gran ciudad (más de 50.000 habitantes).	-- / 0		Estoy estudiando.	-- / 0		No	-- / 0		No	-- / 0		No	-- / 0		Sí	-- / 0		No	-- / 0		No	-- / 0		No	-- / 0		3	-- / 0		Es igual.	-- / 0		Es peor, por causas ajenas a la pandemia.	-- / 0		Es más o menos igual de activa.	-- / 0
2022/04/25 8:50:54 p. m. CET	0.00 / 0	Mujer	-- / 0		No	-- / 0		42	-- / 0		Ciudad (más de 5000 habitantes).	-- / 0		Estoy trabajando presencialmente.	-- / 0		No	-- / 0		No	-- / 0		No	-- / 0		No	-- / 0		Sí	-- / 0		No	-- / 0		No	-- / 0		2	-- / 0		Es igual.	-- / 0		Es más o menos igual.	-- / 0		Es mucho menos activa.	-- / 0
2022/04/25 8:50:58 p. m. CET	0.00 / 0	Mujer	-- / 0		No	-- / 0		53	-- / 0		Ciudad (más de 5000 habitantes).	-- / 0		Estoy trabajando presencialmente.	-- / 0		No	-- / 0		Sí	-- / 0		No	-- / 0		No	-- / 0		No	-- / 0		No	-- / 0		No	-- / 0		3	-- / 0		Es igual.	-- / 0		Es peor, por causas ajenas a la pandemia.	-- / 0		Es mucho menos activa.	-- / 0
2022/04/25 8:52:46 p. m. CET	0.00 / 0	Mujer	-- / 0		No	-- / 0		34	-- / 0		Gran ciudad (más de 50.000 habitantes).	-- / 0		Estoy estudiando.	-- / 0		No	-- / 0		No	-- / 0		No	-- / 0		No	-- / 0		Sí	-- / 0		No	-- / 0		No	-- / 0		2	-- / 0		Es igual.	-- / 0		Es más o menos igual.	-- / 0		Es mucho menos activa.	-- / 0
2022/04/25 8:53:17 p. m. CET	0.00 / 0	Mujer	-- / 0		Sí	-- / 0		49	-- / 0		Gran ciudad (más de 50.000 habitantes).	-- / 0		Soy cuidador/a del hogar y la familia.	-- / 0		No	-- / 0		No	-- / 0		No	-- / 0		No	-- / 0		Sí	-- / 0		No	-- / 0		Sí	-- / 0		1	-- / 0		Es peor.	-- / 0		Es más o menos igual.	-- / 0		Es mucho menos activa.	-- / 0
2022/04/25 8:53:56 p. m. CET	0.00 / 0	Mujer	-- / 0		Sí	-- / 0		32	-- / 0		Pueblo pequeño (menos de 5000 habitantes).	-- / 0		Estoy estudiando.	-- / 0		No	-- / 0		No	-- / 0		No	-- / 0		No	-- / 0		No	-- / 0		No	-- / 0		No	-- / 0		3	-- / 0		Es mejor.	-- / 0		Es mejor, por causas ajenas a la pandemia.	-- / 0		Es más o menos igual de activa.	-- / 0
2022/04/25 8:54:54 p. m. CET	0.00 / 0	Mujer	-- / 0		Sí	-- / 0		49	-- / 0		Pueblo pequeño (menos de 5000 habitantes).	-- / 0		Estoy estudiando.	-- / 0		Sí	-- / 0		No	-- / 0		No	-- / 0		No	-- / 0		Sí	-- / 0		Sí	-- / 0		No	-- / 0		2	-- / 0		Es peor.	-- / 0		Es peor, debido a la pandemia y las consecuencias que para mí ha tenido.	-- / 0		Es mucho menos activa.	-- / 0
2022/04/25 8:56:03 p. m. CET	0.00 / 0	Mujer	-- / 0		Sí	-- / 0		52	-- / 0		Pueblo pequeño (menos de 5000 habitantes).	-- / 0		Soy cuidador/a del hogar y la familia.	-- / 0		Sí	-- / 0		No	-- / 0		No	-- / 0		No	-- / 0		No	-- / 0		No	-- / 0		No	-- / 0		2	-- / 0		Es igual.	-- / 0		Es mejor, por causas ajenas a la pandemia.	-- / 0		Es más o menos igual de activa.	-- / 0
2022/04/25 8:56:09 p. m. CET	0.00 / 0	Mujer	-- / 0		No	-- / 0		48	-- / 0		Pueblo pequeño (menos de 5000 habitantes).	-- / 0		Estoy trabajando presencialmente.	-- / 0		No	-- / 0		No	-- / 0		No	-- / 0		No	-- / 0		No	-- / 0		No	-- / 0		No	-- / 0		3	-- / 0		Es peor.	-- / 0		Es más o menos igual.	-- / 0		Es más o menos igual de activa.	-- / 0
2022/04/25 8:56:11 p. m. CET	0.00 / 0	Mujer	-- / 0		No	-- / 0		37	-- / 0		Gran ciudad (más de 50.000 habitantes).	-- / 0		Estoy trabajando presencialmente.	-- / 0		No	-- / 0		No	-- / 0		No	-- / 0		No	-- / 0		Sí	-- / 0		No	-- / 0		No	-- / 0		3	-- / 0		Es peor.	-- / 0		Es peor, debido a la pandemia y las consecuencias que para mí ha tenido.	-- / 0		Es mucho menos activa.	-- / 0
2022/04/25 8:56:35 p. m. CET	0.00 / 0	varón	-- / 0		Sí	-- / 0		33	-- / 0		Pueblo pequeño (menos de 5000 habitantes).	-- / 0		Estoy trabajando presencialmente.	-- / 0		No	-- / 0		No	-- / 0		No	-- / 0		Sí	-- / 0		Sí	-- / 0		No	-- / 0		Sí	-- / 0		2	-- / 0		Es peor.	-- / 0		Es peor, por causas ajenas a la pandemia.	-- / 0		Es mucho menos activa.	-- / 0
2022/04/25 8:57:59 p. m. CET	0.00 / 0	Femenino	-- / 0		Sí	-- / 0		39	-- / 0		Gran ciudad (más de 50.000 habitantes).	-- / 0		Estoy trabajando presencialmente.	-- / 0		No	-- / 0		No	-- / 0		No	-- / 0		No	-- / 0		No	-- / 0		No	-- / 0		Sí	-- / 0		2	-- / 0		Es peor.	-- / 0		Es más o menos igual.	-- / 0		Es mucho menos activa.	-- / 0
2022/04/25 8:59:09 p. m. CET	0.00 / 0	Mujer	-- / 0		No	-- / 0		42	-- / 0		Ciudad (más de 5000 habitantes).	-- / 0		Estoy trabajando presencialmente.	-- / 0		No	-- / 0		No	-- / 0		Sí	-- / 0		No	-- / 0		Sí	-- / 0		No	-- / 0		No	-- / 0		3	-- / 0		Es igual.	-- / 0		Es peor, debido a la pandemia y las consecuencias que para mí ha tenido.	-- / 0		Es mucho menos activa.	-- / 0
2022/04/25 9:00:08 p. m. CET	0.00 / 0	Mujer	-- / 0		Sí	-- / 0		29	-- / 0		Pueblo pequeño (menos de 5000 habitantes).	-- / 0		Estoy trabajando presencialmente.	-- / 0		No	-- / 0		No	-- / 0		No	-- / 0		No	-- / 0		No	-- / 0		No	-- / 0		No	-- / 0		3	-- / 0		Es peor.	-- / 0		Es peor, por causas ajenas a la pandemia.	-- / 0		Es mucho menos activa.	-- / 0
2022/04/25 9:01:17 p. m. CET	0.00 / 0	Mujer	-- / 0		Sí	-- / 0		53	-- / 0		Pueblo pequeño (menos de 5000 habitantes).	-- / 0		Soy cuidador/a del hogar y la familia.	-- / 0		No	-- / 0		No	-- / 0		No	-- / 0		Sí	-- / 0		No	-- / 0		No	-- / 0		No	-- / 0		3	-- / 0		Es igual.	-- / 0		Es más o menos igual.	-- / 0		Es más o menos igual de activa.	-- / 0
2022/04/25 9:05:38 p. m. CET	0.00 / 0	Mujer	-- / 0		Sí	-- / 0		18	-- / 0		Pueblo pequeño (menos de 5000 habitantes).	-- / 0		Estoy estudiando.	-- / 0		No	-- / 0		No	-- / 0		No	-- / 0		No	-- / 0		No	-- / 0		No	-- / 0		Sí	-- / 0		2	-- / 0		Es peor.	-- / 0		Es peor, debido a la pandemia y las consecuencias que para mí ha tenido.	-- / 0		Es mucho menos activa.	-- / 0
2022/04/25 9:05:46 p. m. CET	0.00 / 0	Hombre	-- / 0		No	-- / 0		43	-- / 0		Pueblo pequeño (menos de 5000 habitantes).	-- / 0		Estoy trabajando presencialmente.	-- / 0		No	-- / 0		Sí	-- / 0		Sí	-- / 0		Sí	-- / 0		Sí	-- / 0		Sí	-- / 0		No	-- / 0		3	-- / 0		Es mejor.	-- / 0		Es peor, debido a la pandemia y las consecuencias que para mí ha tenido.	-- / 0		Es más o menos igual de activa.	-- / 0
2022/04/25 9:07:32 p. m. CET	0.00 / 0	Mujer	-- / 0		No	-- / 0		46	-- / 0		Gran ciudad (más de 50.000 habitantes).	-- / 0		Estoy trabajando presencialmente.	-- / 0		No	-- / 0		No	-- / 0		No	-- / 0		No	-- / 0		Sí	-- / 0		No	-- / 0		No	-- / 0		2	-- / 0		Es igual.	-- / 0		Es más o menos igual.	-- / 0		Es mucho menos activa.	-- / 0
2022/04/25 9:07:43 p. m. CET	0.00 / 0	Mujer	-- / 0		No	-- / 0		40	-- / 0		Gran ciudad (más de 50.000 habitantes).	-- / 0		Estoy trabajando presencialmente.	-- / 0		No	-- / 0		No	-- / 0		No	-- / 0		No	-- / 0		No	-- / 0		No	-- / 0		Sí	-- / 0		3	-- / 0		Es igual.	-- / 0		Es más o menos igual.	-- / 0		Es mucho menos activa.	-- / 0
2022/04/25 9:08:20 p. m. CET	0.00 / 0	Masculino	-- / 0		No	-- / 0		39	-- / 0		Gran ciudad (más de 50.000 habitantes).	-- / 0		Estoy trabajando presencialmente.	-- / 0		No	-- / 0		No	-- / 0		No	-- / 0		No	-- / 0		Sí	-- / 0		No	-- / 0		Sí	-- / 0		1	-- / 0		Es igual.	-- / 0		Es más o menos igual.	-- / 0		Es más o menos igual de activa.	-- / 0
2022/04/25 9:08:24 p. m. CET	0.00 / 0	Mujer	-- / 0		No	-- / 0		46	-- / 0		Ciudad (más de 5000 habitantes).	-- / 0		Estoy trabajando presencialmente.	-- / 0		No	-- / 0		No	-- / 0		No	-- / 0		No	-- / 0		Sí	-- / 0		No	-- / 0		No	-- / 0		3	-- / 0		Es igual.	-- / 0		Es más o menos igual.	-- / 0		Es más o menos igual de activa.	-- / 0
2022/04/25 9:09:08 p. m. CET	0.00 / 0	Hombre	-- / 0		No	-- / 0		46	-- / 0		Gran ciudad (más de 50.000 habitantes).	-- / 0		Estoy teletrabajando total o parcialmente.	-- / 0		No	-- / 0		No	-- / 0		No	-- / 0		Sí	-- / 0		No	-- / 0		No	-- / 0		No	-- / 0		2	-- / 0		Es peor.	-- / 0		Es más o menos igual.	-- / 0		Es mucho menos activa.	-- / 0
2022/04/25 9:09:12 p. m. CET	0.00 / 0	Femenino	-- / 0		Sí	-- / 0		33	-- / 0		Pueblo pequeño (menos de 5000 habitantes).	-- / 0		Estoy trabajando presencialmente.	-- / 0		No	-- / 0		No	-- / 0		No	-- / 0		No	-- / 0		No	-- / 0		No	-- / 0		No	-- / 0		3	-- / 0		Es peor.	-- / 0		Es peor, por causas ajenas a la pandemia.	-- / 0		Es mucho menos activa.	-- / 0
2022/04/25 9:09:44 p. m. CET	0.00 / 0	Mujer	-- / 0		Sí	-- / 0		55	-- / 0		Gran ciudad (más de 50.000 habitantes).	-- / 0		Soy cuidador/a del hogar y la familia.	-- / 0		No	-- / 0		No	-- / 0		No	-- / 0		No	-- / 0		Sí	-- / 0		No	-- / 0		No	-- / 0		1	-- / 0		Es igual.	-- / 0		Es más o menos igual.	-- / 0		Es más o menos igual de activa.	-- / 0
2022/04/25 9:10:48 p. m. CET	0.00 / 0	Mujer	-- / 0		No	-- / 0		58	-- / 0		Gran ciudad (más de 50.000 habitantes).	-- / 0		Estoy trabajando presencialmente.	-- / 0		No	-- / 0		Sí	-- / 0		No	-- / 0		No	-- / 0		No	-- / 0		No	-- / 0		Sí	-- / 0		3	-- / 0		Es igual.	-- / 0		Es más o menos igual.	-- / 0		Es mucho menos activa.	-- / 0
2022/04/25 9:10:50 p. m. CET	0.00 / 0	Mujer	-- / 0		No	-- / 0		36	-- / 0		Gran ciudad (más de 50.000 habitantes).	-- / 0		Estoy estudiando y trabajando.	-- / 0		No	-- / 0		Sí	-- / 0		No	-- / 0		No	-- / 0		Sí	-- / 0		No	-- / 0		No	-- / 0		2	-- / 0		Es peor.	-- / 0		Es más o menos igual.	-- / 0		Es mucho menos activa.	-- / 0
2022/04/25 9:11:06 p. m. CET	0.00 / 0	Mujer	-- / 0		Sí	-- / 0		31	-- / 0		Gran ciudad (más de 50.000 habitantes).	-- / 0		Estoy trabajando presencialmente.	-- / 0		No	-- / 0		Sí	-- / 0		No	-- / 0		No	-- / 0		No	-- / 0		No	-- / 0		No	-- / 0		3	-- / 0		Es igual.	-- / 0		Es peor, debido a la pandemia y las consecuencias que para mí ha tenido.	-- / 0		Es mucho menos activa.	-- / 0
2022/04/25 9:11:30 p. m. CET	0.00 / 0	Mujer	-- / 0		No	-- / 0		51	-- / 0		Ciudad (más de 5000 habitantes).	-- / 0		Estoy trabajando presencialmente.	-- / 0		No	-- / 0		No	-- / 0		Sí	-- / 0		No	-- / 0		No	-- / 0		Sí	-- / 0		No	-- / 0		3	-- / 0		Es igual.	-- / 0		Es más o menos igual.	-- / 0		Es mucho menos activa.	-- / 0
2022/04/25 9:13:03 p. m. CET	0.00 / 0	Mujer	-- / 0		Sí	-- / 0		46	-- / 0		Ciudad (más de 5000 habitantes).	-- / 0		Estoy teletrabajando total o parcialmente.	-- / 0		No	-- / 0		No	-- / 0		No	-- / 0		No	-- / 0		No	-- / 0		No	-- / 0		No	-- / 0		3	-- / 0		Es igual.	-- / 0		Es más o menos igual.	-- / 0		Es mucho menos activa.	-- / 0
2022/04/25 9:13:42 p. m. CET	0.00 / 0	Mujer	-- / 0		No	-- / 0		46	-- / 0		Ciudad (más de 5000 habitantes).	-- / 0		Estoy teletrabajando total o parcialmente.	-- / 0		No	-- / 0		No	-- / 0		No	-- / 0		Sí	-- / 0		No	-- / 0		Sí	-- / 0		No	-- / 0		2	-- / 0		Es mejor.	-- / 0		Es peor, por causas ajenas a la pandemia.	-- / 0		Es mucho menos activa.	-- / 0
2022/04/25 9:14:17 p. m. CET	0.00 / 0	Mujer	-- / 0		No	-- / 0		38	-- / 0		Pueblo pequeño (menos de 5000 habitantes).	-- / 0		Estoy trabajando presencialmente.	-- / 0		No	-- / 0		Sí	-- / 0		Sí	-- / 0		No	-- / 0		Sí	-- / 0		No	-- / 0		Sí	-- / 0		3	-- / 0		Es peor.	-- / 0		Es peor, debido a la pandemia y las consecuencias que para mí ha tenido.	-- / 0		Es más o menos igual de activa.	-- / 0
2022/04/25 9:15:16 p. m. CET	0.00 / 0	Mujer	-- / 0		No	-- / 0		40	-- / 0		Ciudad (más de 5000 habitantes).	-- / 0		Estoy trabajando presencialmente.	-- / 0		No	-- / 0		No	-- / 0		No	-- / 0		No	-- / 0		Sí	-- / 0		No	-- / 0		Sí	-- / 0		2	-- / 0		Es peor.	-- / 0		Es peor, debido a la pandemia y las consecuencias que para mí ha tenido.	-- / 0		Es mucho menos activa.	-- / 0
2022/04/25 9:16:16 p. m. CET	0.00 / 0	Mujer	-- / 0		Sí	-- / 0		24	-- / 0		Ciudad (más de 5000 habitantes).	-- / 0		Estoy estudiando.	-- / 0		No	-- / 0		No	-- / 0		Sí	-- / 0		Sí	-- / 0		No	-- / 0		No	-- / 0		Sí	-- / 0		2	-- / 0		Es igual.	-- / 0		Es peor, debido a la pandemia y las consecuencias que para mí ha tenido.	-- / 0		Es más o menos igual de activa.	-- / 0
2022/04/25 9:16:28 p. m. CET	0.00 / 0	Hombre	-- / 0		Sí	-- / 0		55	-- / 0		Pueblo pequeño (menos de 5000 habitantes).	-- / 0		Estoy trabajando presencialmente.	-- / 0		No	-- / 0		No	-- / 0		No	-- / 0		No	-- / 0		No	-- / 0		No	-- / 0		Sí	-- / 0		3	-- / 0		Es peor.	-- / 0		Es peor, debido a la pandemia y las consecuencias que para mí ha tenido.	-- / 0		Es mucho menos activa.	-- / 0
2022/04/25 9:16:42 p. m. CET	0.00 / 0	Mujer	-- / 0		No	-- / 0		50	-- / 0		Ciudad (más de 5000 habitantes).	-- / 0		Estoy trabajando presencialmente.	-- / 0		No	-- / 0		Sí	-- / 0		No	-- / 0		No	-- / 0		No	-- / 0		No	-- / 0		Sí	-- / 0		3	-- / 0		Es igual.	-- / 0		Es más o menos igual.	-- / 0		Es mucho menos activa.	-- / 0
2022/04/25 9:17:31 p. m. CET	0.00 / 0	Mujer	-- / 0		Sí	-- / 0		46	-- / 0		Pueblo pequeño (menos de 5000 habitantes).	-- / 0		Estoy trabajando presencialmente.	-- / 0		No	-- / 0		No	-- / 0		No	-- / 0		No	-- / 0		Sí	-- / 0		No	-- / 0		Sí	-- / 0		0	-- / 0		Es igual.	-- / 0		Es peor, debido a la pandemia y las consecuencias que para mí ha tenido.	-- / 0		Es mucho menos activa.	-- / 0
2022/04/25 9:18:42 p. m. CET	0.00 / 0	Varón	-- / 0		No	-- / 0		39	-- / 0		Ciudad (más de 5000 habitantes).	-- / 0		Estoy teletrabajando total o parcialmente.	-- / 0		No	-- / 0		No	-- / 0		No	-- / 0		No	-- / 0		Sí	-- / 0		No	-- / 0		Sí	-- / 0		3	-- / 0		Es mejor.	-- / 0		Es más o menos igual.	-- / 0		Es más o menos igual de activa.	-- / 0
2022/04/25 9:18:49 p. m. CET	0.00 / 0	Mujer	-- / 0		No	-- / 0		55	-- / 0		Ciudad (más de 5000 habitantes).	-- / 0		Estoy trabajando presencialmente.	-- / 0		No	-- / 0		No	-- / 0		No	-- / 0		Sí	-- / 0		Sí	-- / 0		No	-- / 0		No	-- / 0		3	-- / 0		Es peor.	-- / 0		Es peor, debido a la pandemia y las consecuencias que para mí ha tenido.	-- / 0		Es mucho menos activa.	-- / 0
2022/04/25 9:19:52 p. m. CET	0.00 / 0	Mujer	-- / 0		Sí	-- / 0		31	-- / 0		Ciudad (más de 5000 habitantes).	-- / 0		Estoy teletrabajando total o parcialmente.	-- / 0		No	-- / 0		No	-- / 0		Sí	-- / 0		No	-- / 0		Sí	-- / 0		No	-- / 0		Sí	-- / 0		2	-- / 0		Es peor.	-- / 0		Es más o menos igual.	-- / 0		Es mucho menos activa.	-- / 0
2022/04/25 9:20:09 p. m. CET	0.00 / 0	Varón	-- / 0		No	-- / 0		54	-- / 0		Pueblo pequeño (menos de 5000 habitantes).	-- / 0		Soy cuidador/a del hogar y la familia.	-- / 0		No	-- / 0		No	-- / 0		No	-- / 0		No	-- / 0		No	-- / 0		Sí	-- / 0		Sí	-- / 0		3	-- / 0		Es igual.	-- / 0		Es más o menos igual.	-- / 0		Es mucho menos activa.	-- / 0
2022/04/25 9:20:40 p. m. CET	0.00 / 0	Mujer	-- / 0		No	-- / 0		43	-- / 0		Gran ciudad (más de 50.000 habitantes).	-- / 0		Estoy teletrabajando total o parcialmente.	-- / 0		No	-- / 0		Sí	-- / 0		No	-- / 0		No	-- / 0		No	-- / 0		No	-- / 0		No	-- / 0		3	-- / 0		Es igual.	-- / 0		Es peor, debido a la pandemia y las consecuencias que para mí ha tenido.	-- / 0		Es mucho menos activa.	-- / 0
2022/04/25 9:20:57 p. m. CET	0.00 / 0	Mujer	-- / 0		No	-- / 0		39	-- / 0		Ciudad (más de 5000 habitantes).	-- / 0		Estoy teletrabajando total o parcialmente.	-- / 0		No	-- / 0		No	-- / 0		No	-- / 0		No	-- / 0		No	-- / 0		No	-- / 0		No	-- / 0		3	-- / 0		Es igual.	-- / 0		Es peor, por causas ajenas a la pandemia.	-- / 0		Es mucho menos activa.	-- / 0
2022/04/25 9:21:29 p. m. CET	0.00 / 0	Mujer	-- / 0		Sí	-- / 0		45	-- / 0		Gran ciudad (más de 50.000 habitantes).	-- / 0		Estoy trabajando presencialmente.	-- / 0		No	-- / 0		Sí	-- / 0		No	-- / 0		Sí	-- / 0		Sí	-- / 0		Sí	-- / 0		No	-- / 0		3	-- / 0		Es peor.	-- / 0		Es peor, debido a la pandemia y las consecuencias que para mí ha tenido.	-- / 0		Es mucho menos activa.	-- / 0
2022/04/25 9:21:38 p. m. CET	0.00 / 0	Mujer	-- / 0		No	-- / 0		31	-- / 0		Ciudad (más de 5000 habitantes).	-- / 0		Estoy trabajando presencialmente.	-- / 0		No	-- / 0		No	-- / 0		No	-- / 0		No	-- / 0		Sí	-- / 0		Sí	-- / 0		No	-- / 0		0	-- / 0		Es igual.	-- / 0		Es mejor, por causas ajenas a la pandemia.	-- / 0		Es más o menos igual de activa.	-- / 0
2022/04/25 9:22:24 p. m. CET	0.00 / 0	Femenino	-- / 0		No	-- / 0		35	-- / 0		Ciudad (más de 5000 habitantes).	-- / 0		Estoy trabajando presencialmente.	-- / 0		No	-- / 0		No	-- / 0		No	-- / 0		No	-- / 0		No	-- / 0		No	-- / 0		No	-- / 0		3	-- / 0		Es igual.	-- / 0		Es mejor, por causas ajenas a la pandemia.	-- / 0		Es más o menos igual de activa.	-- / 0
2022/04/25 9:23:07 p. m. CET	0.00 / 0	Mujer	-- / 0		No	-- / 0		24	-- / 0		Ciudad (más de 5000 habitantes).	-- / 0		Estoy estudiando.	-- / 0		No	-- / 0		No	-- / 0		No	-- / 0		No	-- / 0		No	-- / 0		No	-- / 0		No	-- / 0		2	-- / 0		Es igual.	-- / 0		Es más o menos igual.	-- / 0		Es más o menos igual de activa.	-- / 0
2022/04/25 9:23:32 p. m. CET	0.00 / 0	Hombre	-- / 0		No	-- / 0		54	-- / 0		Ciudad (más de 5000 habitantes).	-- / 0		Estoy trabajando presencialmente.	-- / 0		No	-- / 0		Sí	-- / 0		No	-- / 0		No	-- / 0		No	-- / 0		No	-- / 0		No	-- / 0		3	-- / 0		Es igual.	-- / 0		Es más o menos igual.	-- / 0		Es mucho menos activa.	-- / 0
2022/04/25 9:23:51 p. m. CET	0.00 / 0	Hombre	-- / 0		No	-- / 0		43	-- / 0		Ciudad (más de 5000 habitantes).	-- / 0		Estoy trabajando presencialmente.	-- / 0		No	-- / 0		No	-- / 0		No	-- / 0		No	-- / 0		Sí	-- / 0		No	-- / 0		No	-- / 0		2	-- / 0		Es igual.	-- / 0		Es más o menos igual.	-- / 0		Es mucho menos activa.	-- / 0
2022/04/25 9:24:37 p. m. CET	0.00 / 0	mujer	-- / 0		Sí	-- / 0		54	-- / 0		Pueblo pequeño (menos de 5000 habitantes).	-- / 0		Estoy jubilado/a/.	-- / 0		Sí	-- / 0		No	-- / 0		Sí	-- / 0		No	-- / 0		No	-- / 0		Sí	-- / 0		No	-- / 0		3	-- / 0		Es igual.	-- / 0		Es peor, por causas ajenas a la pandemia.	-- / 0		Es mucho menos activa.	-- / 0
2022/04/25 9:25:02 p. m. CET	0.00 / 0	Femenino	-- / 0		No	-- / 0		40	-- / 0		Gran ciudad (más de 50.000 habitantes).	-- / 0		Estoy trabajando presencialmente.	-- / 0		No	-- / 0		Sí	-- / 0		No	-- / 0		Sí	-- / 0		Sí	-- / 0		No	-- / 0		No	-- / 0		3	-- / 0		Es igual.	-- / 0		Es peor, debido a la pandemia y las consecuencias que para mí ha tenido.	-- / 0		Es mucho menos activa.	-- / 0
2022/04/25 9:25:33 p. m. CET	0.00 / 0	Femenino	-- / 0		No	-- / 0		29	-- / 0		Gran ciudad (más de 50.000 habitantes).	-- / 0		Estoy trabajando presencialmente.	-- / 0		No	-- / 0		No	-- / 0		No	-- / 0		No	-- / 0		Sí	-- / 0		No	-- / 0		No	-- / 0		3	-- / 0		Es igual.	-- / 0		Es peor, debido a la pandemia y las consecuencias que para mí ha tenido.	-- / 0		Es más o menos igual de activa.	-- / 0
2022/04/25 9:26:29 p. m. CET	0.00 / 0	Mujer	-- / 0		No	-- / 0		33	-- / 0		Ciudad (más de 5000 habitantes).	-- / 0		Estoy trabajando presencialmente.	-- / 0		No	-- / 0		Sí	-- / 0		No	-- / 0		Sí	-- / 0		Sí	-- / 0		No	-- / 0		No	-- / 0		2	-- / 0		Es igual.	-- / 0		Es más o menos igual.	-- / 0		Es mucho menos activa.	-- / 0
2022/04/25 9:26:31 p. m. CET	0.00 / 0	Mujer	-- / 0		No	-- / 0		36	-- / 0		Ciudad (más de 5000 habitantes).	-- / 0		Estoy teletrabajando total o parcialmente.	-- / 0		No	-- / 0		No	-- / 0		No	-- / 0		No	-- / 0		Sí	-- / 0		No	-- / 0		No	-- / 0		2	-- / 0		Es igual.	-- / 0		Es mejor, por causas ajenas a la pandemia.	-- / 0		Es más o menos igual de activa.	-- / 0
2022/04/25 9:26:36 p. m. CET	0.00 / 0	femenino	-- / 0		No	-- / 0		20	-- / 0		Ciudad (más de 5000 habitantes).	-- / 0		Estoy estudiando.	-- / 0		No	-- / 0		No	-- / 0		Sí	-- / 0		No	-- / 0		Sí	-- / 0		No	-- / 0		No	-- / 0		2	-- / 0		Es mejor.	-- / 0		Es más o menos igual.	-- / 0		Es más o menos igual de activa.	-- / 0
2022/04/25 9:27:04 p. m. CET	0.00 / 0	Mujer	-- / 0		No	-- / 0		37	-- / 0		Pueblo pequeño (menos de 5000 habitantes).	-- / 0		Estoy trabajando presencialmente.	-- / 0		No	-- / 0		No	-- / 0		No	-- / 0		No	-- / 0		No	-- / 0		No	-- / 0		No	-- / 0		3	-- / 0		Es igual.	-- / 0		Es más o menos igual.	-- / 0		Es más o menos igual de activa.	-- / 0
2022/04/25 9:27:21 p. m. CET	0.00 / 0	Femenino	-- / 0		Sí	-- / 0		19	-- / 0		Ciudad (más de 5000 habitantes).	-- / 0		Soy cuidador/a del hogar y la familia.	-- / 0		No	-- / 0		No	-- / 0		Sí	-- / 0		Sí	-- / 0		Sí	-- / 0		No	-- / 0		No	-- / 0		1	-- / 0		Es igual.	-- / 0		Es más o menos igual.	-- / 0		Es más o menos igual de activa.	-- / 0
2022/04/25 9:27:55 p. m. CET	0.00 / 0	Mujer	-- / 0		Sí	-- / 0		44	-- / 0		Ciudad (más de 5000 habitantes).	-- / 0		Estoy trabajando presencialmente.	-- / 0		No	-- / 0		Sí	-- / 0		No	-- / 0		No	-- / 0		Sí	-- / 0		No	-- / 0		No	-- / 0		3	-- / 0		Es peor.	-- / 0		Es peor, debido a la pandemia y las consecuencias que para mí ha tenido.	-- / 0		Es mucho menos activa.	-- / 0
2022/04/25 9:28:02 p. m. CET	0.00 / 0	Mujer	-- / 0		Sí	-- / 0		22	-- / 0		Ciudad (más de 5000 habitantes).	-- / 0		Estoy estudiando.	-- / 0		No	-- / 0		No	-- / 0		No	-- / 0		No	-- / 0		Sí	-- / 0		No	-- / 0		No	-- / 0		3	-- / 0		Es igual.	-- / 0		Es más o menos igual.	-- / 0		Es más o menos igual de activa.	-- / 0
2022/04/25 9:29:06 p. m. CET	0.00 / 0	Mujer	-- / 0		No	-- / 0		41	-- / 0		Gran ciudad (más de 50.000 habitantes).	-- / 0		Estoy teletrabajando total o parcialmente.	-- / 0		No	-- / 0		No	-- / 0		Sí	-- / 0		Sí	-- / 0		No	-- / 0		No	-- / 0		No	-- / 0		3	-- / 0		Es mejor.	-- / 0		Es mejor, por causas ajenas a la pandemia.	-- / 0		Es mucho menos activa.	-- / 0
2022/04/25 9:30:01 p. m. CET	0.00 / 0	Mujer	-- / 0		Sí	-- / 0		44	-- / 0		Pueblo pequeño (menos de 5000 habitantes).	-- / 0		Estoy trabajando presencialmente.	-- / 0		No	-- / 0		No	-- / 0		No	-- / 0		Sí	-- / 0		No	-- / 0		No	-- / 0		Sí	-- / 0		3	-- / 0		Es igual.	-- / 0		Es más o menos igual.	-- / 0		Es mucho menos activa.	-- / 0
2022/04/25 9:34:53 p. m. CET	0.00 / 0	Mujer	-- / 0		Sí	-- / 0		42	-- / 0		Gran ciudad (más de 50.000 habitantes).	-- / 0		Soy cuidador/a del hogar y la familia.	-- / 0		No	-- / 0		No	-- / 0		No	-- / 0		No	-- / 0		No	-- / 0		Sí	-- / 0		No	-- / 0		3	-- / 0		Es peor.	-- / 0		Es peor, debido a la pandemia y las consecuencias que para mí ha tenido.	-- / 0		Es más o menos igual de activa.	-- / 0
2022/04/25 9:35:10 p. m. CET	0.00 / 0	Hombre	-- / 0		No	-- / 0		55	-- / 0		Pueblo pequeño (menos de 5000 habitantes).	-- / 0		Estoy teletrabajando total o parcialmente.	-- / 0		No	-- / 0		No	-- / 0		Sí	-- / 0		No	-- / 0		No	-- / 0		No	-- / 0		No	-- / 0		2	-- / 0		Es igual.	-- / 0		Es más o menos igual.	-- / 0		Es más o menos igual de activa.	-- / 0
2022/04/25 9:37:31 p. m. CET	0.00 / 0	Mujer	-- / 0		No	-- / 0		33	-- / 0		Gran ciudad (más de 50.000 habitantes).	-- / 0		Estoy estudiando y trabajando.	-- / 0		No	-- / 0		No	-- / 0		No	-- / 0		No	-- / 0		Sí	-- / 0		No	-- / 0		No	-- / 0		3	-- / 0		Es peor.	-- / 0		Es mejor, por causas ajenas a la pandemia.	-- / 0		Es mucho menos activa.	-- / 0
2022/04/25 9:37:41 p. m. CET	0.00 / 0	Mujer	-- / 0		No	-- / 0		32	-- / 0		Pueblo pequeño (menos de 5000 habitantes).	-- / 0		Estoy trabajando presencialmente.	-- / 0		No	-- / 0		Sí	-- / 0		No	-- / 0		No	-- / 0		Sí	-- / 0		No	-- / 0		No	-- / 0		3	-- / 0		Es igual.	-- / 0		Es mejor, por causas ajenas a la pandemia.	-- / 0		Es más o menos igual de activa.	-- / 0
2022/04/25 9:38:04 p. m. CET	0.00 / 0	Mujer	-- / 0		No	-- / 0		57	-- / 0		Pueblo pequeño (menos de 5000 habitantes).	-- / 0		Estoy trabajando presencialmente.	-- / 0		No	-- / 0		No	-- / 0		No	-- / 0		Sí	-- / 0		Sí	-- / 0		No	-- / 0		No	-- / 0		2	-- / 0		Es peor.	-- / 0		Es peor, por causas ajenas a la pandemia.	-- / 0		Es mucho menos activa.	-- / 0
2022/04/25 9:38:46 p. m. CET	0.00 / 0	Mujer	-- / 0		No	-- / 0		48	-- / 0		Pueblo pequeño (menos de 5000 habitantes).	-- / 0		Estoy estudiando y trabajando.	-- / 0		No	-- / 0		Sí	-- / 0		No	-- / 0		No	-- / 0		Sí	-- / 0		No	-- / 0		No	-- / 0		3	-- / 0		Es peor.	-- / 0		Es peor, debido a la pandemia y las consecuencias que para mí ha tenido.	-- / 0		Es más o menos igual de activa.	-- / 0
2022/04/25 9:39:58 p. m. CET	0.00 / 0	Mujer	-- / 0		No	-- / 0		45	-- / 0		Gran ciudad (más de 50.000 habitantes).	-- / 0		Estoy teletrabajando total o parcialmente.	-- / 0		No	-- / 0		No	-- / 0		No	-- / 0		No	-- / 0		Sí	-- / 0		No	-- / 0		Sí	-- / 0		2	-- / 0		Es peor.	-- / 0		Es peor, debido a la pandemia y las consecuencias que para mí ha tenido.	-- / 0		Es mucho menos activa.	-- / 0
2022/04/25 9:40:00 p. m. CET	0.00 / 0	Mujer	-- / 0		No	-- / 0		58	-- / 0		Ciudad (más de 5000 habitantes).	-- / 0		Soy cuidador/a del hogar y la familia.	-- / 0		No	-- / 0		No	-- / 0		Sí	-- / 0		No	-- / 0		Sí	-- / 0		No	-- / 0		No	-- / 0		3	-- / 0		Es igual.	-- / 0		Es más o menos igual.	-- / 0		Es mucho menos activa.	-- / 0
2022/04/25 9:40:12 p. m. CET	0.00 / 0	Mujer	-- / 0		No	-- / 0		24	-- / 0		Gran ciudad (más de 50.000 habitantes).	-- / 0		Estoy estudiando.	-- / 0		No	-- / 0		No	-- / 0		No	-- / 0		Sí	-- / 0		No	-- / 0		No	-- / 0		No	-- / 0		2	-- / 0		Es igual.	-- / 0		Es peor, debido a la pandemia y las consecuencias que para mí ha tenido.	-- / 0		Es mucho menos activa.	-- / 0
2022/04/25 9:40:14 p. m. CET	0.00 / 0	Mujer	-- / 0		Sí	-- / 0		53	-- / 0		Pueblo pequeño (menos de 5000 habitantes).	-- / 0		Estoy teletrabajando total o parcialmente.	-- / 0		No	-- / 0		No	-- / 0		No	-- / 0		Sí	-- / 0		No	-- / 0		No	-- / 0		No	-- / 0		2	-- / 0		Es igual.	-- / 0		Es más o menos igual.	-- / 0		Es más o menos igual de activa.	-- / 0
2022/04/25 9:41:07 p. m. CET	0.00 / 0	Mujer	-- / 0		No	-- / 0		63	-- / 0		Ciudad (más de 5000 habitantes).	-- / 0		Estoy jubilado/a/.	-- / 0		Sí	-- / 0		No	-- / 0		No	-- / 0		Sí	-- / 0		Sí	-- / 0		Sí	-- / 0		No	-- / 0		3	-- / 0		Es igual.	-- / 0		Es más o menos igual.	-- / 0		Es mucho menos activa.	-- / 0
2022/04/25 9:42:13 p. m. CET	0.00 / 0	Mujer	-- / 0		Sí	-- / 0		36	-- / 0		Ciudad (más de 5000 habitantes).	-- / 0		Estoy trabajando presencialmente.	-- / 0		No	-- / 0		No	-- / 0		No	-- / 0		Sí	-- / 0		Sí	-- / 0		No	-- / 0		Sí	-- / 0		3	-- / 0		Es igual.	-- / 0		Es peor, debido a la pandemia y las consecuencias que para mí ha tenido.	-- / 0		Es mucho menos activa.	-- / 0
2022/04/25 9:44:06 p. m. CET	0.00 / 0	Mujer	-- / 0		No	-- / 0		46	-- / 0		Gran ciudad (más de 50.000 habitantes).	-- / 0		Estoy trabajando presencialmente.	-- / 0		No	-- / 0		Sí	-- / 0		No	-- / 0		No	-- / 0		No	-- / 0		No	-- / 0		No	-- / 0		3	-- / 0		Es igual.	-- / 0		Es peor, debido a la pandemia y las consecuencias que para mí ha tenido.	-- / 0		Es mucho menos activa.	-- / 0
2022/04/25 9:44:28 p. m. CET	0.00 / 0	Mujer	-- / 0		No	-- / 0		44	-- / 0		Ciudad (más de 5000 habitantes).	-- / 0		Estoy trabajando presencialmente.	-- / 0		No	-- / 0		No	-- / 0		No	-- / 0		No	-- / 0		No	-- / 0		No	-- / 0		Sí	-- / 0		3	-- / 0		Es peor.	-- / 0		Es más o menos igual.	-- / 0		Es mucho menos activa.	-- / 0
2022/04/25 9:46:14 p. m. CET	0.00 / 0	Mujer	-- / 0		No	-- / 0		39	-- / 0		Gran ciudad (más de 50.000 habitantes).	-- / 0		Estoy trabajando presencialmente.	-- / 0		No	-- / 0		No	-- / 0		No	-- / 0		No	-- / 0		No	-- / 0		No	-- / 0		No	-- / 0		3	-- / 0		Es igual.	-- / 0		Es peor, por causas ajenas a la pandemia.	-- / 0		Es más o menos igual de activa.	-- / 0
2022/04/25 9:46:30 p. m. CET	0.00 / 0	Mujer	-- / 0		Sí	-- / 0		48	-- / 0		Ciudad (más de 5000 habitantes).	-- / 0		Estoy estudiando.	-- / 0		No	-- / 0		No	-- / 0		No	-- / 0		No	-- / 0		No	-- / 0		Sí	-- / 0		Sí	-- / 0		0	-- / 0		Es igual.	-- / 0		Es más o menos igual.	-- / 0		Es mucho menos activa.	-- / 0
2022/04/25 9:46:57 p. m. CET	0.00 / 0	Mujer	-- / 0		Sí	-- / 0		46	-- / 0		Ciudad (más de 5000 habitantes).	-- / 0		Estoy estudiando y trabajando.	-- / 0		No	-- / 0		Sí	-- / 0		No	-- / 0		Sí	-- / 0		No	-- / 0		Sí	-- / 0		No	-- / 0		3	-- / 0		Es mejor.	-- / 0		Es mejor, por causas ajenas a la pandemia.	-- / 0		Es más o menos igual de activa.	-- / 0
2022/04/25 9:47:23 p. m. CET	0.00 / 0	Mujer	-- / 0		No	-- / 0		43	-- / 0		Pueblo pequeño (menos de 5000 habitantes).	-- / 0		Estoy trabajando presencialmente.	-- / 0		No	-- / 0		No	-- / 0		No	-- / 0		No	-- / 0		Sí	-- / 0		No	-- / 0		No	-- / 0		0	-- / 0		Es igual.	-- / 0		Es peor, debido a la pandemia y las consecuencias que para mí ha tenido.	-- / 0		Es más o menos igual de activa.	-- / 0
2022/04/25 9:47:38 p. m. CET	0.00 / 0	Mujer	-- / 0		Sí	-- / 0		47	-- / 0		Ciudad (más de 5000 habitantes).	-- / 0		Estoy teletrabajando total o parcialmente.	-- / 0		No	-- / 0		No	-- / 0		Sí	-- / 0		Sí	-- / 0		Sí	-- / 0		No	-- / 0		No	-- / 0		3	-- / 0		Es igual.	-- / 0		Es peor, debido a la pandemia y las consecuencias que para mí ha tenido.	-- / 0		Es mucho menos activa.	-- / 0
2022/04/25 9:47:55 p. m. CET	0.00 / 0	Masculino	-- / 0		No	-- / 0		44	-- / 0		Pueblo pequeño (menos de 5000 habitantes).	-- / 0		Estoy trabajando presencialmente.	-- / 0		No	-- / 0		No	-- / 0		No	-- / 0		No	-- / 0		No	-- / 0		No	-- / 0		Sí	-- / 0		3	-- / 0		Es peor.	-- / 0		Es más o menos igual.	-- / 0		Es mucho menos activa.	-- / 0
2022/04/25 9:48:48 p. m. CET	0.00 / 0	Mujer	-- / 0		No	-- / 0		45	-- / 0		Ciudad (más de 5000 habitantes).	-- / 0		Estoy trabajando presencialmente.	-- / 0		No	-- / 0		Sí	-- / 0		No	-- / 0		No	-- / 0		No	-- / 0		No	-- / 0		No	-- / 0		3	-- / 0		Es igual.	-- / 0		Es más o menos igual.	-- / 0		Es más o menos igual de activa.	-- / 0
2022/04/25 9:48:57 p. m. CET	0.00 / 0	Femenino	-- / 0		Sí	-- / 0		44	-- / 0		Pueblo pequeño (menos de 5000 habitantes).	-- / 0		Estoy trabajando presencialmente.	-- / 0		Sí	-- / 0		No	-- / 0		No	-- / 0		Sí	-- / 0		No	-- / 0		Sí	-- / 0		No	-- / 0		3	-- / 0		Es peor.	-- / 0		Es peor, debido a la pandemia y las consecuencias que para mí ha tenido.	-- / 0		Es más o menos igual de activa.	-- / 0
2022/04/25 9:49:03 p. m. CET	0.00 / 0	Mujer	-- / 0		Sí	-- / 0		38	-- / 0		Ciudad (más de 5000 habitantes).	-- / 0		Soy cuidador/a del hogar y la familia.	-- / 0		No	-- / 0		No	-- / 0		No	-- / 0		No	-- / 0		No	-- / 0		No	-- / 0		No	-- / 0		3	-- / 0		Es peor.	-- / 0		Es peor, por causas ajenas a la pandemia.	-- / 0		Es mucho menos activa.	-- / 0
2022/04/25 9:50:12 p. m. CET	0.00 / 0	Macho	-- / 0		No	-- / 0		63	-- / 0		Gran ciudad (más de 50.000 habitantes).	-- / 0		Estoy jubilado/a/.	-- / 0		No	-- / 0		No	-- / 0		No	-- / 0		No	-- / 0		Sí	-- / 0		No	-- / 0		No	-- / 0		2	-- / 0		Es igual.	-- / 0		Es peor, debido a la pandemia y las consecuencias que para mí ha tenido.	-- / 0		Es mucho menos activa.	-- / 0
2022/04/25 9:50:31 p. m. CET	0.00 / 0	Femenino	-- / 0		No	-- / 0		35	-- / 0		Ciudad (más de 5000 habitantes).	-- / 0		Estoy trabajando presencialmente.	-- / 0		No	-- / 0		Sí	-- / 0		No	-- / 0		No	-- / 0		Sí	-- / 0		No	-- / 0		No	-- / 0		3	-- / 0		Es peor.	-- / 0		Es mejor, por causas ajenas a la pandemia.	-- / 0		Es mucho menos activa.	-- / 0
2022/04/25 9:50:37 p. m. CET	0.00 / 0	Maculino	-- / 0		No	-- / 0		49	-- / 0		Gran ciudad (más de 50.000 habitantes).	-- / 0		Estoy teletrabajando total o parcialmente.	-- / 0		No	-- / 0		No	-- / 0		Sí	-- / 0		No	-- / 0		Sí	-- / 0		No	-- / 0		No	-- / 0		3	-- / 0		Es peor.	-- / 0		Es más o menos igual.	-- / 0		Es mucho menos activa.	-- / 0
2022/04/25 9:50:47 p. m. CET	0.00 / 0	Mujer	-- / 0		No	-- / 0		52	-- / 0		Gran ciudad (más de 50.000 habitantes).	-- / 0		Estoy trabajando presencialmente.	-- / 0		No	-- / 0		Sí	-- / 0		No	-- / 0		No	-- / 0		Sí	-- / 0		No	-- / 0		No	-- / 0		2	-- / 0		Es igual.	-- / 0		Es peor, debido a la pandemia y las consecuencias que para mí ha tenido.	-- / 0		Es mucho menos activa.	-- / 0
2022/04/25 9:51:17 p. m. CET	0.00 / 0	Varón	-- / 0		No	-- / 0		50	-- / 0		Ciudad (más de 5000 habitantes).	-- / 0		Estoy trabajando presencialmente.	-- / 0		No	-- / 0		No	-- / 0		No	-- / 0		No	-- / 0		No	-- / 0		No	-- / 0		No	-- / 0		0	-- / 0		Es igual.	-- / 0		Es mejor, por causas ajenas a la pandemia.	-- / 0		Es mucho menos activa.	-- / 0
2022/04/25 9:53:33 p. m. CET	0.00 / 0	Mujer	-- / 0		No	-- / 0		47	-- / 0		Ciudad (más de 5000 habitantes).	-- / 0		Estoy trabajando presencialmente.	-- / 0		No	-- / 0		No	-- / 0		No	-- / 0		No	-- / 0		Sí	-- / 0		No	-- / 0		Sí	-- / 0		1	-- / 0		Es peor.	-- / 0		Es peor, debido a la pandemia y las consecuencias que para mí ha tenido.	-- / 0		Es mucho menos activa.	-- / 0
2022/04/25 9:53:43 p. m. CET	0.00 / 0	Femenino	-- / 0		No	-- / 0		50	-- / 0		Ciudad (más de 5000 habitantes).	-- / 0		Estoy trabajando presencialmente.	-- / 0		No	-- / 0		Sí	-- / 0		No	-- / 0		No	-- / 0		Sí	-- / 0		No	-- / 0		No	-- / 0		3	-- / 0		Es igual.	-- / 0		Es peor, por causas ajenas a la pandemia.	-- / 0		Es más o menos igual de activa.	-- / 0
2022/04/25 9:56:15 p. m. CET	0.00 / 0	Mujer	-- / 0		Sí	-- / 0		49	-- / 0		Ciudad (más de 5000 habitantes).	-- / 0		Estoy trabajando presencialmente.	-- / 0		No	-- / 0		No	-- / 0		Sí	-- / 0		No	-- / 0		No	-- / 0		No	-- / 0		No	-- / 0		2	-- / 0		Es peor.	-- / 0		Es peor, debido a la pandemia y las consecuencias que para mí ha tenido.	-- / 0		Es mucho menos activa.	-- / 0
2022/04/25 9:56:33 p. m. CET	0.00 / 0	Mujer	-- / 0		No	-- / 0		25	-- / 0		Ciudad (más de 5000 habitantes).	-- / 0		Estoy estudiando y trabajando.	-- / 0		No	-- / 0		No	-- / 0		No	-- / 0		No	-- / 0		Sí	-- / 0		Sí	-- / 0		No	-- / 0		1	-- / 0		Es peor.	-- / 0		Es peor, debido a la pandemia y las consecuencias que para mí ha tenido.	-- / 0		Es mucho menos activa.	-- / 0
2022/04/25 9:57:46 p. m. CET	0.00 / 0	Mujer	-- / 0		No	-- / 0		38	-- / 0		Ciudad (más de 5000 habitantes).	-- / 0		Estoy trabajando presencialmente.	-- / 0		No	-- / 0		Sí	-- / 0		No	-- / 0		No	-- / 0		No	-- / 0		No	-- / 0		No	-- / 0		3	-- / 0		Es igual.	-- / 0		Es peor, debido a la pandemia y las consecuencias que para mí ha tenido.	-- / 0		Es mucho menos activa.	-- / 0
2022/04/25 9:59:52 p. m. CET	0.00 / 0	Mujer	-- / 0		No	-- / 0		38	-- / 0		Ciudad (más de 5000 habitantes).	-- / 0		Estoy trabajando presencialmente.	-- / 0		No	-- / 0		No	-- / 0		No	-- / 0		No	-- / 0		No	-- / 0		No	-- / 0		Sí	-- / 0		3	-- / 0		Es peor.	-- / 0		Es peor, debido a la pandemia y las consecuencias que para mí ha tenido.	-- / 0		Es mucho menos activa.	-- / 0
2022/04/25 10:00:26 p. m. CET	0.00 / 0	Femenino	-- / 0		No	-- / 0		37	-- / 0		Gran ciudad (más de 50.000 habitantes).	-- / 0		Estoy trabajando presencialmente.	-- / 0		No	-- / 0		No	-- / 0		Sí	-- / 0		No	-- / 0		No	-- / 0		Sí	-- / 0		No	-- / 0		3	-- / 0		Es peor.	-- / 0		Es peor, debido a la pandemia y las consecuencias que para mí ha tenido.	-- / 0		Es mucho menos activa.	-- / 0
2022/04/25 10:01:37 p. m. CET	0.00 / 0	Mujer	-- / 0		Sí	-- / 0		29	-- / 0		Ciudad (más de 5000 habitantes).	-- / 0		Estoy estudiando.	-- / 0		No	-- / 0		No	-- / 0		No	-- / 0		No	-- / 0		Sí	-- / 0		No	-- / 0		No	-- / 0		0	-- / 0		Es peor.	-- / 0		Es peor, debido a la pandemia y las consecuencias que para mí ha tenido.	-- / 0		Es más o menos igual de activa.	-- / 0
2022/04/25 10:02:00 p. m. CET	0.00 / 0	Hombre	-- / 0		No	-- / 0		49	-- / 0		Gran ciudad (más de 50.000 habitantes).	-- / 0		Estoy trabajando presencialmente.	-- / 0		No	-- / 0		No	-- / 0		Sí	-- / 0		No	-- / 0		Sí	-- / 0		No	-- / 0		No	-- / 0		3	-- / 0		Es igual.	-- / 0		Es más o menos igual.	-- / 0		Es más o menos igual de activa.	-- / 0
2022/04/25 10:03:09 p. m. CET	0.00 / 0	Mujer	-- / 0		No	-- / 0		45	-- / 0		Pueblo pequeño (menos de 5000 habitantes).	-- / 0		Estoy trabajando presencialmente.	-- / 0		No	-- / 0		No	-- / 0		No	-- / 0		No	-- / 0		No	-- / 0		No	-- / 0		No	-- / 0		3	-- / 0		Es igual.	-- / 0		Es peor, debido a la pandemia y las consecuencias que para mí ha tenido.	-- / 0		Es mucho menos activa.	-- / 0
2022/04/25 10:05:25 p. m. CET	0.00 / 0	Femenino	-- / 0		Sí	-- / 0		42	-- / 0		Pueblo pequeño (menos de 5000 habitantes).	-- / 0		Estoy trabajando presencialmente.	-- / 0		No	-- / 0		Sí	-- / 0		No	-- / 0		No	-- / 0		Sí	-- / 0		No	-- / 0		Sí	-- / 0		3	-- / 0		Es mejor.	-- / 0		Es peor, debido a la pandemia y las consecuencias que para mí ha tenido.	-- / 0		Es mucho menos activa.	-- / 0
2022/04/25 10:05:33 p. m. CET	0.00 / 0	Mujer	-- / 0		No	-- / 0		51	-- / 0		Pueblo pequeño (menos de 5000 habitantes).	-- / 0		Estoy trabajando presencialmente.	-- / 0		No	-- / 0		No	-- / 0		No	-- / 0		No	-- / 0		No	-- / 0		Sí	-- / 0		No	-- / 0		4	-- / 0		Es igual.	-- / 0		Es mejor, debido a la pandemia y las consecuencias que para mí ha tenido.	-- / 0		Es mucho menos activa.	-- / 0
2022/04/25 10:05:40 p. m. CET	0.00 / 0	Mujer	-- / 0		Sí	-- / 0		51	-- / 0		Pueblo pequeño (menos de 5000 habitantes).	-- / 0		Estoy trabajando presencialmente.	-- / 0		No	-- / 0		Sí	-- / 0		No	-- / 0		No	-- / 0		Sí	-- / 0		Sí	-- / 0		No	-- / 0		3	-- / 0		Es peor.	-- / 0		Es más o menos igual.	-- / 0		Es más o menos igual de activa.	-- / 0
2022/04/25 10:08:39 p. m. CET	0.00 / 0	Femenino	-- / 0		No	-- / 0		44	-- / 0		Pueblo pequeño (menos de 5000 habitantes).	-- / 0		Soy cuidador/a del hogar y la familia.	-- / 0		No	-- / 0		No	-- / 0		Sí	-- / 0		Sí	-- / 0		Sí	-- / 0		No	-- / 0		No	-- / 0		2	-- / 0		Es peor.	-- / 0		Es peor, debido a la pandemia y las consecuencias que para mí ha tenido.	-- / 0		Es mucho menos activa.	-- / 0
2022/04/25 10:09:54 p. m. CET	0.00 / 0	Masculino	-- / 0		No	-- / 0		42	-- / 0		Gran ciudad (más de 50.000 habitantes).	-- / 0		Estoy trabajando presencialmente.	-- / 0		No	-- / 0		No	-- / 0		No	-- / 0		No	-- / 0		No	-- / 0		No	-- / 0		Sí	-- / 0		3	-- / 0		Es igual.	-- / 0		Es más o menos igual.	-- / 0		Es más o menos igual de activa.	-- / 0
2022/04/25 10:10:46 p. m. CET	0.00 / 0	Mujer	-- / 0		No	-- / 0		40	-- / 0		Pueblo pequeño (menos de 5000 habitantes).	-- / 0		Estoy trabajando presencialmente.	-- / 0		No	-- / 0		No	-- / 0		No	-- / 0		No	-- / 0		Sí	-- / 0		No	-- / 0		No	-- / 0		2	-- / 0		Es peor.	-- / 0		Es peor, debido a la pandemia y las consecuencias que para mí ha tenido.	-- / 0		Es mucho menos activa.	-- / 0
2022/04/25 10:15:03 p. m. CET	0.00 / 0	Femenino	-- / 0		Sí	-- / 0		49	-- / 0		Ciudad (más de 5000 habitantes).	-- / 0		Estoy trabajando presencialmente.	-- / 0		No	-- / 0		No	-- / 0		No	-- / 0		No	-- / 0		Sí	-- / 0		Sí	-- / 0		No	-- / 0		2	-- / 0		Es peor.	-- / 0		Es peor, debido a la pandemia y las consecuencias que para mí ha tenido.	-- / 0		Es mucho menos activa.	-- / 0
2022/04/25 10:17:29 p. m. CET	0.00 / 0	Mujer	-- / 0		No	-- / 0		42	-- / 0		Ciudad (más de 5000 habitantes).	-- / 0		Estoy trabajando presencialmente.	-- / 0		No	-- / 0		Sí	-- / 0		No	-- / 0		No	-- / 0		Sí	-- / 0		No	-- / 0		No	-- / 0		3	-- / 0		Es igual.	-- / 0		Es peor, debido a la pandemia y las consecuencias que para mí ha tenido.	-- / 0		Es mucho menos activa.	-- / 0
2022/04/25 10:17:32 p. m. CET	0.00 / 0	Mujer	-- / 0		No	-- / 0		44	-- / 0		Gran ciudad (más de 50.000 habitantes).	-- / 0		Estoy trabajando presencialmente.	-- / 0		No	-- / 0		No	-- / 0		No	-- / 0		No	-- / 0		Sí	-- / 0		No	-- / 0		Sí	-- / 0		3	-- / 0		Es igual.	-- / 0		Es más o menos igual.	-- / 0		Es mucho menos activa.	-- / 0
2022/04/25 10:18:21 p. m. CET	0.00 / 0	Mujer	-- / 0		No	-- / 0		42	-- / 0		Pueblo pequeño (menos de 5000 habitantes).	-- / 0		Estoy trabajando presencialmente.	-- / 0		No	-- / 0		Sí	-- / 0		No	-- / 0		No	-- / 0		Sí	-- / 0		No	-- / 0		No	-- / 0		3	-- / 0		Es igual.	-- / 0		Es peor, debido a la pandemia y las consecuencias que para mí ha tenido.	-- / 0		Es mucho menos activa.	-- / 0
2022/04/25 10:19:42 p. m. CET	0.00 / 0	Mujer	-- / 0		No	-- / 0		36	-- / 0		Ciudad (más de 5000 habitantes).	-- / 0		Estoy trabajando presencialmente.	-- / 0		No	-- / 0		No	-- / 0		No	-- / 0		Sí	-- / 0		No	-- / 0		No	-- / 0		No	-- / 0		2	-- / 0		Es igual.	-- / 0		Es más o menos igual.	-- / 0		Es más o menos igual de activa.	-- / 0
2022/04/25 10:20:52 p. m. CET	0.00 / 0	Mujer	-- / 0		No	-- / 0		19	-- / 0		Pueblo pequeño (menos de 5000 habitantes).	-- / 0		Estoy estudiando.	-- / 0		No	-- / 0		No	-- / 0		No	-- / 0		No	-- / 0		Sí	-- / 0		No	-- / 0		No	-- / 0		3	-- / 0		Es igual.	-- / 0		Es peor, por causas ajenas a la pandemia.	-- / 0		Es mucho menos activa.	-- / 0
2022/04/25 10:22:26 p. m. CET	0.00 / 0	Mujer	-- / 0		No	-- / 0		40	-- / 0		Ciudad (más de 5000 habitantes).	-- / 0		Estoy estudiando y trabajando.	-- / 0		No	-- / 0		Sí	-- / 0		No	-- / 0		No	-- / 0		Sí	-- / 0		No	-- / 0		No	-- / 0		2	-- / 0		Es peor.	-- / 0		Es peor, debido a la pandemia y las consecuencias que para mí ha tenido.	-- / 0		Es mucho menos activa.	-- / 0
2022/04/25 10:22:49 p. m. CET	0.00 / 0	Mujer	-- / 0		Sí	-- / 0		38	-- / 0		Gran ciudad (más de 50.000 habitantes).	-- / 0		Estoy trabajando presencialmente.	-- / 0		No	-- / 0		No	-- / 0		No	-- / 0		No	-- / 0		Sí	-- / 0		No	-- / 0		No	-- / 0		2	-- / 0		Es peor.	-- / 0		Es peor, debido a la pandemia y las consecuencias que para mí ha tenido.	-- / 0		Es mucho menos activa.	-- / 0
2022/04/25 10:23:30 p. m. CET	0.00 / 0	Mujer	-- / 0		No	-- / 0		45	-- / 0		Gran ciudad (más de 50.000 habitantes).	-- / 0		Estoy teletrabajando total o parcialmente.	-- / 0		No	-- / 0		No	-- / 0		Sí	-- / 0		Sí	-- / 0		Sí	-- / 0		Sí	-- / 0		No	-- / 0		1	-- / 0		Es peor.	-- / 0		Es peor, debido a la pandemia y las consecuencias que para mí ha tenido.	-- / 0		Es mucho menos activa.	-- / 0
2022/04/25 10:24:53 p. m. CET	0.00 / 0	Mujer	-- / 0		No	-- / 0		39	-- / 0		Ciudad (más de 5000 habitantes).	-- / 0		Soy cuidador/a del hogar y la familia.	-- / 0		No	-- / 0		No	-- / 0		No	-- / 0		No	-- / 0		No	-- / 0		No	-- / 0		No	-- / 0		3	-- / 0		Es igual.	-- / 0		Es más o menos igual.	-- / 0		Es más o menos igual de activa.	-- / 0
2022/04/25 10:25:58 p. m. CET	0.00 / 0	Mujer	-- / 0		No	-- / 0		58	-- / 0		Gran ciudad (más de 50.000 habitantes).	-- / 0		Estoy trabajando presencialmente.	-- / 0		No	-- / 0		Sí	-- / 0		Sí	-- / 0		Sí	-- / 0		No	-- / 0		No	-- / 0		No	-- / 0		3	-- / 0		Es igual.	-- / 0		Es más o menos igual.	-- / 0		Es más o menos igual de activa.	-- / 0
2022/04/25 10:26:40 p. m. CET	0.00 / 0	Mujer	-- / 0		Sí	-- / 0		41	-- / 0		Gran ciudad (más de 50.000 habitantes).	-- / 0		Estoy trabajando presencialmente.	-- / 0		No	-- / 0		No	-- / 0		No	-- / 0		No	-- / 0		Sí	-- / 0		No	-- / 0		No	-- / 0		2	-- / 0		Es igual.	-- / 0		Es peor, debido a la pandemia y las consecuencias que para mí ha tenido.	-- / 0		Es mucho menos activa.	-- / 0
2022/04/25 10:27:29 p. m. CET	0.00 / 0	Mujer	-- / 0		No	-- / 0		51	-- / 0		Ciudad (más de 5000 habitantes).	-- / 0		Soy cuidador/a del hogar y la familia.	-- / 0		No	-- / 0		No	-- / 0		No	-- / 0		No	-- / 0		No	-- / 0		No	-- / 0		No	-- / 0		3	-- / 0		Es mejor.	-- / 0		Es más o menos igual.	-- / 0		Es más o menos igual de activa.	-- / 0
2022/04/25 10:27:36 p. m. CET	0.00 / 0	Mujer	-- / 0		No	-- / 0		39	-- / 0		Ciudad (más de 5000 habitantes).	-- / 0		Estoy trabajando presencialmente.	-- / 0		No	-- / 0		Sí	-- / 0		No	-- / 0		Sí	-- / 0		Sí	-- / 0		No	-- / 0		No	-- / 0		2	-- / 0		Es igual.	-- / 0		Es peor, por causas ajenas a la pandemia.	-- / 0		Es mucho menos activa.	-- / 0
2022/04/25 10:30:13 p. m. CET	0.00 / 0	Mujer	-- / 0		Sí	-- / 0		35	-- / 0		Ciudad (más de 5000 habitantes).	-- / 0		Estoy trabajando presencialmente.	-- / 0		No	-- / 0		No	-- / 0		No	-- / 0		Sí	-- / 0		Sí	-- / 0		No	-- / 0		No	-- / 0		3	-- / 0		Es igual.	-- / 0		Es peor, debido a la pandemia y las consecuencias que para mí ha tenido.	-- / 0		Es mucho menos activa.	-- / 0
2022/04/25 10:33:16 p. m. CET	0.00 / 0	Mujer	-- / 0		Sí	-- / 0		37	-- / 0		Gran ciudad (más de 50.000 habitantes).	-- / 0		Estoy trabajando presencialmente.	-- / 0		No	-- / 0		No	-- / 0		No	-- / 0		No	-- / 0		No	-- / 0		No	-- / 0		No	-- / 0		0	-- / 0		Es igual.	-- / 0		Es peor, por causas ajenas a la pandemia.	-- / 0		Es más o menos igual de activa.	-- / 0
2022/04/25 10:34:12 p. m. CET	0.00 / 0	Mujer	-- / 0		Sí	-- / 0		38	-- / 0		Pueblo pequeño (menos de 5000 habitantes).	-- / 0		Soy cuidador/a del hogar y la familia.	-- / 0		No	-- / 0		No	-- / 0		No	-- / 0		No	-- / 0		No	-- / 0		No	-- / 0		No	-- / 0		3	-- / 0		Es igual.	-- / 0		Es mejor, debido a la pandemia y las consecuencias que para mí ha tenido.	-- / 0		Es mucho menos activa.	-- / 0
2022/04/25 10:35:33 p. m. CET	0.00 / 0	Mujer	-- / 0		Sí	-- / 0		49	-- / 0		Gran ciudad (más de 50.000 habitantes).	-- / 0		Estoy trabajando presencialmente.	-- / 0		No	-- / 0		No	-- / 0		Sí	-- / 0		No	-- / 0		Sí	-- / 0		No	-- / 0		No	-- / 0		3	-- / 0		Es igual.	-- / 0		Es más o menos igual.	-- / 0		Es más o menos igual de activa.	-- / 0
2022/04/25 10:36:15 p. m. CET	0.00 / 0	Mujer	-- / 0		No	-- / 0		40	-- / 0		Ciudad (más de 5000 habitantes).	-- / 0		Estoy trabajando presencialmente.	-- / 0		No	-- / 0		No	-- / 0		No	-- / 0		No	-- / 0		No	-- / 0		No	-- / 0		No	-- / 0		3	-- / 0		Es peor.	-- / 0		Es peor, debido a la pandemia y las consecuencias que para mí ha tenido.	-- / 0		Es mucho menos activa.	-- / 0
2022/04/25 10:36:31 p. m. CET	0.00 / 0	Masculino	-- / 0		No	-- / 0		37	-- / 0		Ciudad (más de 5000 habitantes).	-- / 0		Estoy estudiando y trabajando.	-- / 0		No	-- / 0		No	-- / 0		No	-- / 0		No	-- / 0		Sí	-- / 0		No	-- / 0		No	-- / 0		3	-- / 0		Es peor.	-- / 0		Es más o menos igual.	-- / 0		Es mucho menos activa.	-- / 0
2022/04/25 10:36:32 p. m. CET	0.00 / 0	Mujer	-- / 0		Sí	-- / 0		40	-- / 0		Gran ciudad (más de 50.000 habitantes).	-- / 0		Estoy trabajando presencialmente.	-- / 0		No	-- / 0		Sí	-- / 0		No	-- / 0		No	-- / 0		No	-- / 0		No	-- / 0		Sí	-- / 0		3	-- / 0		Es peor.	-- / 0		Es peor, debido a la pandemia y las consecuencias que para mí ha tenido.	-- / 0		Es mucho menos activa.	-- / 0
2022/04/25 10:39:18 p. m. CET	0.00 / 0	Mujer	-- / 0		No	-- / 0		36	-- / 0		Gran ciudad (más de 50.000 habitantes).	-- / 0		Estoy teletrabajando total o parcialmente.	-- / 0		No	-- / 0		No	-- / 0		No	-- / 0		No	-- / 0		Sí	-- / 0		No	-- / 0		No	-- / 0		2	-- / 0		Es peor.	-- / 0		Es peor, debido a la pandemia y las consecuencias que para mí ha tenido.	-- / 0		Es mucho menos activa.	-- / 0
2022/04/25 10:44:00 p. m. CET	0.00 / 0	Mujer	-- / 0		No	-- / 0		46	-- / 0		Gran ciudad (más de 50.000 habitantes).	-- / 0		Soy cuidador/a del hogar y la familia.	-- / 0		No	-- / 0		No	-- / 0		No	-- / 0		No	-- / 0		No	-- / 0		No	-- / 0		No	-- / 0		0	-- / 0		Es mejor.	-- / 0		Es mejor, debido a la pandemia y las consecuencias que para mí ha tenido.	-- / 0		Es más o menos igual de activa.	-- / 0
2022/04/25 10:46:48 p. m. CET	0.00 / 0	Hombre	-- / 0		No	-- / 0		58	-- / 0		Ciudad (más de 5000 habitantes).	-- / 0		Estoy trabajando presencialmente.	-- / 0		No	-- / 0		No	-- / 0		No	-- / 0		No	-- / 0		Sí	-- / 0		No	-- / 0		No	-- / 0		2	-- / 0		Es igual.	-- / 0		Es peor, por causas ajenas a la pandemia.	-- / 0		Es más o menos igual de activa.	-- / 0
2022/04/25 10:46:48 p. m. CET	0.00 / 0	Mujer	-- / 0		Sí	-- / 0		34	-- / 0		Ciudad (más de 5000 habitantes).	-- / 0		Soy cuidador/a del hogar y la familia.	-- / 0		No	-- / 0		No	-- / 0		No	-- / 0		Sí	-- / 0		No	-- / 0		No	-- / 0		No	-- / 0		3	-- / 0		Es igual.	-- / 0		Es peor, debido a la pandemia y las consecuencias que para mí ha tenido.	-- / 0		Es mucho menos activa.	-- / 0
2022/04/25 10:47:40 p. m. CET	0.00 / 0	Mujer	-- / 0		Sí	-- / 0		48	-- / 0		Ciudad (más de 5000 habitantes).	-- / 0		Estoy trabajando presencialmente.	-- / 0		Sí	-- / 0		No	-- / 0		No	-- / 0		No	-- / 0		No	-- / 0		Sí	-- / 0		No	-- / 0		3	-- / 0		Es peor.	-- / 0		Es peor, debido a la pandemia y las consecuencias que para mí ha tenido.	-- / 0		Es mucho menos activa.	-- / 0
2022/04/25 10:51:10 p. m. CET	0.00 / 0	Mujer	-- / 0		Sí	-- / 0		35	-- / 0		Ciudad (más de 5000 habitantes).	-- / 0		Estoy trabajando presencialmente.	-- / 0		No	-- / 0		No	-- / 0		No	-- / 0		No	-- / 0		Sí	-- / 0		No	-- / 0		No	-- / 0		3	-- / 0		Es peor.	-- / 0		Es peor, debido a la pandemia y las consecuencias que para mí ha tenido.	-- / 0		Es más o menos igual de activa.	-- / 0
2022/04/25 10:52:43 p. m. CET	0.00 / 0	Mujer	-- / 0		Sí	-- / 0		27	-- / 0		Ciudad (más de 5000 habitantes).	-- / 0		Estoy trabajando presencialmente.	-- / 0		Sí	-- / 0		No	-- / 0		No	-- / 0		No	-- / 0		Sí	-- / 0		Sí	-- / 0		No	-- / 0		2	-- / 0		Es igual.	-- / 0		Es mejor, por causas ajenas a la pandemia.	-- / 0		Es mucho menos activa.	-- / 0
2022/04/25 10:53:38 p. m. CET	0.00 / 0	Femenino	-- / 0		No	-- / 0		46	-- / 0		Ciudad (más de 5000 habitantes).	-- / 0		Estoy trabajando presencialmente.	-- / 0		No	-- / 0		No	-- / 0		No	-- / 0		No	-- / 0		No	-- / 0		No	-- / 0		No	-- / 0		0	-- / 0		Es igual.	-- / 0		Es peor, debido a la pandemia y las consecuencias que para mí ha tenido.	-- / 0		Es mucho menos activa.	-- / 0
2022/04/25 10:53:47 p. m. CET	0.00 / 0	Mujer	-- / 0		Sí	-- / 0		40	-- / 0		Gran ciudad (más de 50.000 habitantes).	-- / 0		Soy cuidador/a del hogar y la familia.	-- / 0		No	-- / 0		No	-- / 0		No	-- / 0		No	-- / 0		No	-- / 0		No	-- / 0		No	-- / 0		3	-- / 0		Es peor.	-- / 0		Es peor, debido a la pandemia y las consecuencias que para mí ha tenido.	-- / 0		Es mucho menos activa.	-- / 0
2022/04/25 10:54:26 p. m. CET	0.00 / 0	Mujer	-- / 0		Sí	-- / 0		54	-- / 0		Ciudad (más de 5000 habitantes).	-- / 0		Estoy trabajando presencialmente.	-- / 0		No	-- / 0		Sí	-- / 0		Sí	-- / 0		No	-- / 0		Sí	-- / 0		No	-- / 0		No	-- / 0		3	-- / 0		Es peor.	-- / 0		Es peor, debido a la pandemia y las consecuencias que para mí ha tenido.	-- / 0		Es mucho menos activa.	-- / 0
2022/04/25 10:57:52 p. m. CET	0.00 / 0	Mujer	-- / 0		Sí	-- / 0		34	-- / 0		Ciudad (más de 5000 habitantes).	-- / 0		Estoy trabajando presencialmente.	-- / 0		No	-- / 0		No	-- / 0		No	-- / 0		No	-- / 0		No	-- / 0		No	-- / 0		No	-- / 0		3	-- / 0		Es mejor.	-- / 0		Es mejor, por causas ajenas a la pandemia.	-- / 0		Es más o menos igual de activa.	-- / 0
2022/04/25 10:59:51 p. m. CET	0.00 / 0	Mujer	-- / 0		No	-- / 0		43	-- / 0		Ciudad (más de 5000 habitantes).	-- / 0		Estoy trabajando presencialmente.	-- / 0		No	-- / 0		No	-- / 0		Sí	-- / 0		No	-- / 0		No	-- / 0		No	-- / 0		Sí	-- / 0		3	-- / 0		Es peor.	-- / 0		Es peor, debido a la pandemia y las consecuencias que para mí ha tenido.	-- / 0		Es mucho menos activa.	-- / 0
2022/04/25 11:01:20 p. m. CET	0.00 / 0	Femenino	-- / 0		Sí	-- / 0		38	-- / 0		Gran ciudad (más de 50.000 habitantes).	-- / 0		Estoy trabajando presencialmente.	-- / 0		No	-- / 0		No	-- / 0		Sí	-- / 0		Sí	-- / 0		Sí	-- / 0		Sí	-- / 0		No	-- / 0		3	-- / 0		Es peor.	-- / 0		Es peor, debido a la pandemia y las consecuencias que para mí ha tenido.	-- / 0		Es mucho menos activa.	-- / 0
2022/04/25 11:01:55 p. m. CET	0.00 / 0	Mujer	-- / 0		No	-- / 0		59	-- / 0		Gran ciudad (más de 50.000 habitantes).	-- / 0		Estoy trabajando presencialmente.	-- / 0		No	-- / 0		No	-- / 0		Sí	-- / 0		Sí	-- / 0		No	-- / 0		No	-- / 0		No	-- / 0		3	-- / 0		Es igual.	-- / 0		Es más o menos igual.	-- / 0		Es mucho menos activa.	-- / 0
2022/04/25 11:03:19 p. m. CET	0.00 / 0	Varon	-- / 0		No	-- / 0		42	-- / 0		Gran ciudad (más de 50.000 habitantes).	-- / 0		Estoy trabajando presencialmente.	-- / 0		No	-- / 0		No	-- / 0		Sí	-- / 0		Sí	-- / 0		Sí	-- / 0		No	-- / 0		No	-- / 0		2	-- / 0		Es igual.	-- / 0		Es más o menos igual.	-- / 0		Es más o menos igual de activa.	-- / 0
2022/04/25 11:08:17 p. m. CET	0.00 / 0	Mujer	-- / 0		No	-- / 0		33	-- / 0		Pueblo pequeño (menos de 5000 habitantes).	-- / 0		Estoy trabajando presencialmente.	-- / 0		No	-- / 0		No	-- / 0		No	-- / 0		No	-- / 0		Sí	-- / 0		No	-- / 0		Sí	-- / 0		2	-- / 0		Es peor.	-- / 0		Es peor, por causas ajenas a la pandemia.	-- / 0		Es mucho menos activa.	-- / 0
2022/04/25 11:08:59 p. m. CET	0.00 / 0	Masculino	-- / 0		Sí	-- / 0		41	-- / 0		Gran ciudad (más de 50.000 habitantes).	-- / 0		Estoy estudiando y trabajando.	-- / 0		No	-- / 0		Sí	-- / 0		No	-- / 0		Sí	-- / 0		No	-- / 0		No	-- / 0		No	-- / 0		3	-- / 0		Es mejor.	-- / 0		Es peor, debido a la pandemia y las consecuencias que para mí ha tenido.	-- / 0		Es mucho menos activa.	-- / 0
2022/04/25 11:12:27 p. m. CET	0.00 / 0	Masculino	-- / 0		No	-- / 0		33	-- / 0		Gran ciudad (más de 50.000 habitantes).	-- / 0		Estoy trabajando presencialmente.	-- / 0		No	-- / 0		No	-- / 0		No	-- / 0		No	-- / 0		No	-- / 0		No	-- / 0		No	-- / 0		3	-- / 0		Es peor.	-- / 0		Es más o menos igual.	-- / 0		Es más o menos igual de activa.	-- / 0
2022/04/25 11:17:41 p. m. CET	0.00 / 0	Mujer	-- / 0		No	-- / 0		56	-- / 0		Pueblo pequeño (menos de 5000 habitantes).	-- / 0		Estoy trabajando presencialmente.	-- / 0		No	-- / 0		No	-- / 0		Sí	-- / 0		No	-- / 0		No	-- / 0		No	-- / 0		No	-- / 0		3	-- / 0		Es igual.	-- / 0		Es más o menos igual.	-- / 0		Es más o menos igual de activa.	-- / 0
2022/04/25 11:19:20 p. m. CET	0.00 / 0	Mujer	-- / 0		Sí	-- / 0		39	-- / 0		Gran ciudad (más de 50.000 habitantes).	-- / 0		Estoy trabajando presencialmente.	-- / 0		No	-- / 0		Sí	-- / 0		No	-- / 0		No	-- / 0		No	-- / 0		No	-- / 0		No	-- / 0		3	-- / 0		Es peor.	-- / 0		Es mejor, debido a la pandemia y las consecuencias que para mí ha tenido.	-- / 0		Es mucho menos activa.	-- / 0
2022/04/25 11:21:24 p. m. CET	0.00 / 0	Mujer	-- / 0		No	-- / 0		53	-- / 0		Pueblo pequeño (menos de 5000 habitantes).	-- / 0		Soy cuidador/a del hogar y la familia.	-- / 0		No	-- / 0		No	-- / 0		No	-- / 0		No	-- / 0		No	-- / 0		No	-- / 0		No	-- / 0		3	-- / 0		Es peor.	-- / 0		Es más o menos igual.	-- / 0		Es mucho menos activa.	-- / 0
2022/04/25 11:28:39 p. m. CET	0.00 / 0	Mujer	-- / 0		No	-- / 0		49	-- / 0		Pueblo pequeño (menos de 5000 habitantes).	-- / 0		Estoy trabajando presencialmente.	-- / 0		No	-- / 0		No	-- / 0		No	-- / 0		No	-- / 0		Sí	-- / 0		No	-- / 0		No	-- / 0		2	-- / 0		Es peor.	-- / 0		Es peor, debido a la pandemia y las consecuencias que para mí ha tenido.	-- / 0		Es mucho menos activa.	-- / 0
2022/04/25 11:33:59 p. m. CET	0.00 / 0	Mujer	-- / 0		Sí	-- / 0		45	-- / 0		Gran ciudad (más de 50.000 habitantes).	-- / 0		Soy cuidador/a del hogar y la familia.	-- / 0		No	-- / 0		No	-- / 0		No	-- / 0		No	-- / 0		Sí	-- / 0		No	-- / 0		Sí	-- / 0		2	-- / 0		Es peor.	-- / 0		Es peor, debido a la pandemia y las consecuencias que para mí ha tenido.	-- / 0		Es mucho menos activa.	-- / 0
2022/04/25 11:34:59 p. m. CET	0.00 / 0	Femenino	-- / 0		Sí	-- / 0		36	-- / 0		Ciudad (más de 5000 habitantes).	-- / 0		Estoy trabajando presencialmente.	-- / 0		No	-- / 0		Sí	-- / 0		Sí	-- / 0		No	-- / 0		No	-- / 0		No	-- / 0		No	-- / 0		3	-- / 0		Es peor.	-- / 0		Es peor, debido a la pandemia y las consecuencias que para mí ha tenido.	-- / 0		Es mucho menos activa.	-- / 0
2022/04/25 11:36:22 p. m. CET	0.00 / 0	Mujer	-- / 0		No	-- / 0		46	-- / 0		Ciudad (más de 5000 habitantes).	-- / 0		Estoy trabajando presencialmente.	-- / 0		No	-- / 0		No	-- / 0		No	-- / 0		No	-- / 0		No	-- / 0		No	-- / 0		No	-- / 0		3	-- / 0		Es peor.	-- / 0		Es peor, debido a la pandemia y las consecuencias que para mí ha tenido.	-- / 0		Es más o menos igual de activa.	-- / 0
2022/04/25 11:38:57 p. m. CET	0.00 / 0	Mujer	-- / 0		No	-- / 0		26	-- / 0		Pueblo pequeño (menos de 5000 habitantes).	-- / 0		Estoy estudiando.	-- / 0		No	-- / 0		No	-- / 0		No	-- / 0		Sí	-- / 0		No	-- / 0		No	-- / 0		Sí	-- / 0		3	-- / 0		Es peor.	-- / 0		Es peor, debido a la pandemia y las consecuencias que para mí ha tenido.	-- / 0		Es mucho menos activa.	-- / 0
2022/04/25 11:39:26 p. m. CET	0.00 / 0	Mujer	-- / 0		No	-- / 0		38	-- / 0		Ciudad (más de 5000 habitantes).	-- / 0		Soy cuidador/a del hogar y la familia.	-- / 0		No	-- / 0		No	-- / 0		No	-- / 0		No	-- / 0		No	-- / 0		No	-- / 0		No	-- / 0		2	-- / 0		Es igual.	-- / 0		Es más o menos igual.	-- / 0		Es más o menos igual de activa.	-- / 0
2022/04/25 11:51:09 p. m. CET	0.00 / 0	Mujer	-- / 0		No	-- / 0		53	-- / 0		Gran ciudad (más de 50.000 habitantes).	-- / 0		Estoy trabajando presencialmente.	-- / 0		No	-- / 0		Sí	-- / 0		Sí	-- / 0		No	-- / 0		Sí	-- / 0		No	-- / 0		No	-- / 0		3	-- / 0		Es igual.	-- / 0		Es mejor, debido a la pandemia y las consecuencias que para mí ha tenido.	-- / 0		Es mucho menos activa.	-- / 0
2022/04/25 11:58:09 p. m. CET	0.00 / 0	Mujer	-- / 0		No	-- / 0		39	-- / 0		Pueblo pequeño (menos de 5000 habitantes).	-- / 0		Estoy estudiando y trabajando.	-- / 0		No	-- / 0		No	-- / 0		Sí	-- / 0		No	-- / 0		Sí	-- / 0		No	-- / 0		No	-- / 0		2	-- / 0		Es igual.	-- / 0		Es peor, debido a la pandemia y las consecuencias que para mí ha tenido.	-- / 0		Es mucho menos activa.	-- / 0
2022/04/25 11:59:27 p. m. CET	0.00 / 0	Mujer	-- / 0		No	-- / 0		38 años	-- / 0		Pueblo pequeño (menos de 5000 habitantes).	-- / 0		Estoy estudiando y trabajando.	-- / 0		No	-- / 0		No	-- / 0		No	-- / 0		No	-- / 0		No	-- / 0		No	-- / 0		No	-- / 0		3	-- / 0		Es igual.	-- / 0		Es más o menos igual.	-- / 0		Es más o menos igual de activa.	-- / 0
2022/04/26 12:02:34 a. m. CET	0.00 / 0	Mujer	-- / 0		No	-- / 0		57	-- / 0		Ciudad (más de 5000 habitantes).	-- / 0		Estoy trabajando presencialmente.	-- / 0		No	-- / 0		No	-- / 0		No	-- / 0		No	-- / 0		Sí	-- / 0		No	-- / 0		Sí	-- / 0		2	-- / 0		Es igual.	-- / 0		Es más o menos igual.	-- / 0		Es mucho menos activa.	-- / 0
2022/04/26 12:10:07 a. m. CET	0.00 / 0	Mujer	-- / 0		No	-- / 0		52	-- / 0		Ciudad (más de 5000 habitantes).	-- / 0		Estoy trabajando presencialmente.	-- / 0		No	-- / 0		No	-- / 0		Sí	-- / 0		Sí	-- / 0		No	-- / 0		Sí	-- / 0		No	-- / 0		2	-- / 0		Es peor.	-- / 0		Es peor, debido a la pandemia y las consecuencias que para mí ha tenido.	-- / 0		Es mucho menos activa.	-- / 0
2022/04/26 12:18:34 a. m. CET	0.00 / 0	Mujer	-- / 0		No	-- / 0		34	-- / 0		Pueblo pequeño (menos de 5000 habitantes).	-- / 0		Estoy trabajando presencialmente.	-- / 0		No	-- / 0		No	-- / 0		No	-- / 0		No	-- / 0		Sí	-- / 0		No	-- / 0		No	-- / 0		2	-- / 0		Es peor.	-- / 0		Es más o menos igual.	-- / 0		Es mucho menos activa.	-- / 0
2022/04/26 12:19:36 a. m. CET	0.00 / 0	Mujer	-- / 0		Sí	-- / 0		26	-- / 0		Gran ciudad (más de 50.000 habitantes).	-- / 0		Estoy estudiando.	-- / 0		No	-- / 0		No	-- / 0		No	-- / 0		No	-- / 0		Sí	-- / 0		No	-- / 0		No	-- / 0		1	-- / 0		Es peor.	-- / 0		Es mejor, debido a la pandemia y las consecuencias que para mí ha tenido.	-- / 0		Es mucho menos activa.	-- / 0
2022/04/26 1:05:00 a. m. CET	0.00 / 0	Mujer	-- / 0		Sí	-- / 0		36	-- / 0		Ciudad (más de 5000 habitantes).	-- / 0		Estoy trabajando presencialmente.	-- / 0		No	-- / 0		No	-- / 0		Sí	-- / 0		No	-- / 0		No	-- / 0		Sí	-- / 0		No	-- / 0		3	-- / 0		Es igual.	-- / 0		Es peor, debido a la pandemia y las consecuencias que para mí ha tenido.	-- / 0		Es mucho menos activa.	-- / 0
2022/04/26 1:27:50 a. m. CET	0.00 / 0	Mujer	-- / 0		No	-- / 0		37	-- / 0		Pueblo pequeño (menos de 5000 habitantes).	-- / 0		Estoy trabajando presencialmente.	-- / 0		No	-- / 0		No	-- / 0		No	-- / 0		No	-- / 0		No	-- / 0		No	-- / 0		No	-- / 0		2	-- / 0		Es igual.	-- / 0		Es más o menos igual.	-- / 0		Es más o menos igual de activa.	-- / 0
2022/04/26 1:48:49 a. m. CET	0.00 / 0	Femenino	-- / 0		Sí	-- / 0		41	-- / 0		Ciudad (más de 5000 habitantes).	-- / 0		Estoy trabajando presencialmente.	-- / 0		No	-- / 0		No	-- / 0		No	-- / 0		No	-- / 0		Sí	-- / 0		No	-- / 0		No	-- / 0		2	-- / 0		Es peor.	-- / 0		Es peor, por causas ajenas a la pandemia.	-- / 0		Es más o menos igual de activa.	-- / 0
2022/04/26 2:59:39 a. m. CET	0.00 / 0	Mujer	-- / 0		Sí	-- / 0		54	-- / 0		Ciudad (más de 5000 habitantes).	-- / 0		Estoy trabajando presencialmente.	-- / 0		No	-- / 0		Sí	-- / 0		No	-- / 0		Sí	-- / 0		No	-- / 0		Sí	-- / 0		No	-- / 0		4	-- / 0		Es igual.	-- / 0		Es más o menos igual.	-- / 0		Es más o menos igual de activa.	-- / 0
2022/04/26 3:01:23 a. m. CET	0.00 / 0	Femenino	-- / 0		Sí	-- / 0		30	-- / 0		Gran ciudad (más de 50.000 habitantes).	-- / 0		Estoy trabajando presencialmente.	-- / 0		No	-- / 0		No	-- / 0		No	-- / 0		No	-- / 0		Sí	-- / 0		Sí	-- / 0		No	-- / 0		2	-- / 0		Es igual.	-- / 0		Es más o menos igual.	-- / 0		Es más o menos igual de activa.	-- / 0
2022/04/26 3:43:36 a. m. CET	0.00 / 0	mujer	-- / 0		No	-- / 0		59	-- / 0		Gran ciudad (más de 50.000 habitantes).	-- / 0		Estoy trabajando presencialmente.	-- / 0		No	-- / 0		No	-- / 0		No	-- / 0		No	-- / 0		No	-- / 0		No	-- / 0		No	-- / 0		3	-- / 0		Es peor.	-- / 0		Es peor, debido a la pandemia y las consecuencias que para mí ha tenido.	-- / 0		Es mucho menos activa.	-- / 0
2022/04/26 4:14:30 a. m. CET	0.00 / 0	Mujer	-- / 0		No	-- / 0		34	-- / 0		Pueblo pequeño (menos de 5000 habitantes).	-- / 0		Soy cuidador/a del hogar y la familia.	-- / 0		No	-- / 0		No	-- / 0		No	-- / 0		No	-- / 0		Sí	-- / 0		No	-- / 0		No	-- / 0		2	-- / 0		Es igual.	-- / 0		Es peor, por causas ajenas a la pandemia.	-- / 0		Es mucho menos activa.	-- / 0
2022/04/26 5:20:02 a. m. CET	0.00 / 0	Mujer	-- / 0		No	-- / 0		38	-- / 0		Gran ciudad (más de 50.000 habitantes).	-- / 0		Estoy trabajando presencialmente.	-- / 0		No	-- / 0		No	-- / 0		No	-- / 0		No	-- / 0		No	-- / 0		No	-- / 0		No	-- / 0		3	-- / 0		Es peor.	-- / 0		Es más o menos igual.	-- / 0		Es mucho menos activa.	-- / 0
2022/04/26 5:30:41 a. m. CET	0.00 / 0	Mujer	-- / 0		No	-- / 0		45	-- / 0		Ciudad (más de 5000 habitantes).	-- / 0		Estoy trabajando presencialmente.	-- / 0		No	-- / 0		No	-- / 0		No	-- / 0		No	-- / 0		No	-- / 0		Sí	-- / 0		No	-- / 0		3	-- / 0		Es peor.	-- / 0		Es peor, debido a la pandemia y las consecuencias que para mí ha tenido.	-- / 0		Es mucho menos activa.	-- / 0
2022/04/26 5:39:24 a. m. CET	0.00 / 0	Mujer	-- / 0		No	-- / 0		38	-- / 0		Ciudad (más de 5000 habitantes).	-- / 0		Estoy trabajando presencialmente.	-- / 0		No	-- / 0		No	-- / 0		No	-- / 0		No	-- / 0		No	-- / 0		No	-- / 0		No	-- / 0		3	-- / 0		Es igual.	-- / 0		Es mejor, por causas ajenas a la pandemia.	-- / 0		Es mucho menos activa.	-- / 0
2022/04/26 5:52:08 a. m. CET	0.00 / 0	Mujer	-- / 0		Sí	-- / 0		45	-- / 0		Gran ciudad (más de 50.000 habitantes).	-- / 0		Estoy trabajando presencialmente.	-- / 0		No	-- / 0		No	-- / 0		No	-- / 0		No	-- / 0		Sí	-- / 0		No	-- / 0		No	-- / 0		2	-- / 0		Es peor.	-- / 0		Es peor, por causas ajenas a la pandemia.	-- / 0		Es mucho menos activa.	-- / 0
2022/04/26 5:53:27 a. m. CET	0.00 / 0	Mujer	-- / 0		Sí	-- / 0		43	-- / 0		Ciudad (más de 5000 habitantes).	-- / 0		Estoy trabajando presencialmente.	-- / 0		No	-- / 0		No	-- / 0		No	-- / 0		No	-- / 0		Sí	-- / 0		No	-- / 0		No	-- / 0		2	-- / 0		Es peor.	-- / 0		Es peor, debido a la pandemia y las consecuencias que para mí ha tenido.	-- / 0		Es mucho menos activa.	-- / 0
2022/04/26 5:57:05 a. m. CET	0.00 / 0	Mujer	-- / 0		No	-- / 0		31	-- / 0		Gran ciudad (más de 50.000 habitantes).	-- / 0		Estoy teletrabajando total o parcialmente.	-- / 0		No	-- / 0		No	-- / 0		No	-- / 0		No	-- / 0		Sí	-- / 0		No	-- / 0		No	-- / 0		2	-- / 0		Es igual.	-- / 0		Es más o menos igual.	-- / 0		Es más o menos igual de activa.	-- / 0
2022/04/26 5:57:16 a. m. CET	0.00 / 0	Mujer	-- / 0		No	-- / 0		43	-- / 0		Ciudad (más de 5000 habitantes).	-- / 0		Estoy trabajando presencialmente.	-- / 0		No	-- / 0		No	-- / 0		No	-- / 0		No	-- / 0		Sí	-- / 0		No	-- / 0		No	-- / 0		3	-- / 0		Es igual.	-- / 0		Es peor, debido a la pandemia y las consecuencias que para mí ha tenido.	-- / 0		Es mucho menos activa.	-- / 0
2022/04/26 6:00:17 a. m. CET	0.00 / 0	Mujer	-- / 0		No	-- / 0		46	-- / 0		Ciudad (más de 5000 habitantes).	-- / 0		Estoy teletrabajando total o parcialmente.	-- / 0		No	-- / 0		No	-- / 0		No	-- / 0		No	-- / 0		Sí	-- / 0		No	-- / 0		No	-- / 0		2	-- / 0		Es peor.	-- / 0		Es peor, debido a la pandemia y las consecuencias que para mí ha tenido.	-- / 0		Es mucho menos activa.	-- / 0
2022/04/26 6:03:58 a. m. CET	0.00 / 0	Mujer	-- / 0		No	-- / 0		47	-- / 0		Ciudad (más de 5000 habitantes).	-- / 0		Soy cuidador/a del hogar y la familia.	-- / 0		No	-- / 0		No	-- / 0		Sí	-- / 0		No	-- / 0		Sí	-- / 0		No	-- / 0		No	-- / 0		2	-- / 0		Es igual.	-- / 0		Es peor, debido a la pandemia y las consecuencias que para mí ha tenido.	-- / 0		Es más o menos igual de activa.	-- / 0
2022/04/26 6:15:08 a. m. CET	0.00 / 0	Mujer	-- / 0		No	-- / 0		41	-- / 0		Ciudad (más de 5000 habitantes).	-- / 0		Estoy teletrabajando total o parcialmente.	-- / 0		No	-- / 0		No	-- / 0		Sí	-- / 0		No	-- / 0		No	-- / 0		No	-- / 0		Sí	-- / 0		0	-- / 0		Es igual.	-- / 0		Es más o menos igual.	-- / 0		Es mucho menos activa.	-- / 0
2022/04/26 6:23:54 a. m. CET	0.00 / 0	VARON	-- / 0		Sí	-- / 0		57	-- / 0		Pueblo pequeño (menos de 5000 habitantes).	-- / 0		Estoy trabajando presencialmente.	-- / 0		No	-- / 0		No	-- / 0		No	-- / 0		No	-- / 0		No	-- / 0		No	-- / 0		No	-- / 0		3	-- / 0		Es igual.	-- / 0		Es peor, debido a la pandemia y las consecuencias que para mí ha tenido.	-- / 0		Es mucho menos activa.	-- / 0
2022/04/26 6:43:51 a. m. CET	0.00 / 0	Mujer	-- / 0		No	-- / 0		40	-- / 0		Gran ciudad (más de 50.000 habitantes).	-- / 0		Estoy trabajando presencialmente.	-- / 0		No	-- / 0		No	-- / 0		No	-- / 0		No	-- / 0		No	-- / 0		No	-- / 0		Sí	-- / 0		3	-- / 0		Es igual.	-- / 0		Es más o menos igual.	-- / 0		Es mucho menos activa.	-- / 0
2022/04/26 6:46:33 a. m. CET	0.00 / 0	Mujer	-- / 0		Sí	-- / 0		35	-- / 0		Ciudad (más de 5000 habitantes).	-- / 0		Estoy trabajando presencialmente.	-- / 0		No	-- / 0		Sí	-- / 0		No	-- / 0		No	-- / 0		Sí	-- / 0		Sí	-- / 0		No	-- / 0		2	-- / 0		Es igual.	-- / 0		Es más o menos igual.	-- / 0		Es más o menos igual de activa.	-- / 0
2022/04/26 6:49:29 a. m. CET	0.00 / 0	Femenino	-- / 0		No	-- / 0		43	-- / 0		Pueblo pequeño (menos de 5000 habitantes).	-- / 0		Estoy trabajando presencialmente.	-- / 0		No	-- / 0		No	-- / 0		No	-- / 0		No	-- / 0		Sí	-- / 0		Sí	-- / 0		No	-- / 0		3	-- / 0		Es peor.	-- / 0		Es peor, por causas ajenas a la pandemia.	-- / 0		Es más o menos igual de activa.	-- / 0
2022/04/26 6:50:06 a. m. CET	0.00 / 0	Mujer	-- / 0		Sí	-- / 0		51	-- / 0		Ciudad (más de 5000 habitantes).	-- / 0		Estoy trabajando presencialmente.	-- / 0		No	-- / 0		No	-- / 0		Sí	-- / 0		No	-- / 0		Sí	-- / 0		No	-- / 0		No	-- / 0		3	-- / 0		Es igual.	-- / 0		Es más o menos igual.	-- / 0		Es más o menos igual de activa.	-- / 0
2022/04/26 6:52:21 a. m. CET	0.00 / 0	Femenino	-- / 0		No	-- / 0		44	-- / 0		Ciudad (más de 5000 habitantes).	-- / 0		Estoy teletrabajando total o parcialmente.	-- / 0		No	-- / 0		No	-- / 0		No	-- / 0		No	-- / 0		No	-- / 0		No	-- / 0		No	-- / 0		3	-- / 0		Es peor.	-- / 0		Es peor, debido a la pandemia y las consecuencias que para mí ha tenido.	-- / 0		Es más o menos igual de activa.	-- / 0
2022/04/26 6:54:23 a. m. CET	0.00 / 0	Mujer	-- / 0		No	-- / 0		46	-- / 0		Ciudad (más de 5000 habitantes).	-- / 0		Estoy teletrabajando total o parcialmente.	-- / 0		No	-- / 0		No	-- / 0		Sí	-- / 0		No	-- / 0		No	-- / 0		No	-- / 0		Sí	-- / 0		3	-- / 0		Es igual.	-- / 0		Es peor, debido a la pandemia y las consecuencias que para mí ha tenido.	-- / 0		Es mucho menos activa.	-- / 0
2022/04/26 6:59:09 a. m. CET	0.00 / 0	Mujer	-- / 0		No	-- / 0		35	-- / 0		Ciudad (más de 5000 habitantes).	-- / 0		Soy cuidador/a del hogar y la familia.	-- / 0		No	-- / 0		No	-- / 0		No	-- / 0		No	-- / 0		Sí	-- / 0		No	-- / 0		No	-- / 0		3	-- / 0		Es igual.	-- / 0		Es más o menos igual.	-- / 0		Es mucho menos activa.	-- / 0
2022/04/26 7:02:15 a. m. CET	0.00 / 0	Mujer	-- / 0		No	-- / 0		35	-- / 0		Gran ciudad (más de 50.000 habitantes).	-- / 0		Estoy trabajando presencialmente.	-- / 0		No	-- / 0		No	-- / 0		No	-- / 0		No	-- / 0		Sí	-- / 0		No	-- / 0		No	-- / 0		2	-- / 0		Es peor.	-- / 0		Es peor, por causas ajenas a la pandemia.	-- / 0		Es más o menos igual de activa.	-- / 0
2022/04/26 7:04:33 a. m. CET	0.00 / 0	Femenino	-- / 0		No	-- / 0		52	-- / 0		Pueblo pequeño (menos de 5000 habitantes).	-- / 0		Estoy trabajando presencialmente.	-- / 0		No	-- / 0		Sí	-- / 0		Sí	-- / 0		No	-- / 0		No	-- / 0		No	-- / 0		Sí	-- / 0		3	-- / 0		Es igual.	-- / 0		Es mejor, debido a la pandemia y las consecuencias que para mí ha tenido.	-- / 0		Es más o menos igual de activa.	-- / 0
2022/04/26 7:06:55 a. m. CET	0.00 / 0	Mujer	-- / 0		No	-- / 0		40	-- / 0		Ciudad (más de 5000 habitantes).	-- / 0		Soy cuidador/a del hogar y la familia.	-- / 0		No	-- / 0		No	-- / 0		No	-- / 0		No	-- / 0		No	-- / 0		No	-- / 0		No	-- / 0		0	-- / 0		Es igual.	-- / 0		Es más o menos igual.	-- / 0		Es más o menos igual de activa.	-- / 0
2022/04/26 7:10:41 a. m. CET	0.00 / 0	Mujer	-- / 0		No	-- / 0		35	-- / 0		Pueblo pequeño (menos de 5000 habitantes).	-- / 0		Estoy teletrabajando total o parcialmente.	-- / 0		No	-- / 0		No	-- / 0		Sí	-- / 0		Sí	-- / 0		Sí	-- / 0		No	-- / 0		No	-- / 0		0	-- / 0		Es igual.	-- / 0		Es peor, debido a la pandemia y las consecuencias que para mí ha tenido.	-- / 0		Es mucho menos activa.	-- / 0
2022/04/26 7:15:56 a. m. CET	0.00 / 0	Femenino	-- / 0		No	-- / 0		23	-- / 0		Ciudad (más de 5000 habitantes).	-- / 0		Estoy estudiando y trabajando.	-- / 0		No	-- / 0		Sí	-- / 0		Sí	-- / 0		No	-- / 0		Sí	-- / 0		No	-- / 0		No	-- / 0		3	-- / 0		Es igual.	-- / 0		Es peor, debido a la pandemia y las consecuencias que para mí ha tenido.	-- / 0		Es mucho menos activa.	-- / 0
2022/04/26 7:30:37 a. m. CET	0.00 / 0	Femenino	-- / 0		No	-- / 0		38 años	-- / 0		Ciudad (más de 5000 habitantes).	-- / 0		Estoy trabajando presencialmente.	-- / 0		No	-- / 0		Sí	-- / 0		No	-- / 0		Sí	-- / 0		No	-- / 0		Sí	-- / 0		No	-- / 0		2	-- / 0		Es igual.	-- / 0		Es más o menos igual.	-- / 0		Es mucho menos activa.	-- / 0
2022/04/26 7:31:12 a. m. CET	0.00 / 0	Femenino	-- / 0		Sí	-- / 0		37	-- / 0		Ciudad (más de 5000 habitantes).	-- / 0		Soy cuidador/a del hogar y la familia.	-- / 0		Sí	-- / 0		No	-- / 0		No	-- / 0		No	-- / 0		No	-- / 0		No	-- / 0		No	-- / 0		1	-- / 0		Es peor.	-- / 0		Es peor, debido a la pandemia y las consecuencias que para mí ha tenido.	-- / 0		Es mucho menos activa.	-- / 0
2022/04/26 7:38:52 a. m. CET	0.00 / 0	Mujer	-- / 0		No	-- / 0		42	-- / 0		Gran ciudad (más de 50.000 habitantes).	-- / 0		Estoy teletrabajando total o parcialmente.	-- / 0		No	-- / 0		No	-- / 0		No	-- / 0		No	-- / 0		No	-- / 0		No	-- / 0		No	-- / 0		3	-- / 0		Es mejor.	-- / 0		Es mejor, por causas ajenas a la pandemia.	-- / 0		Es más o menos igual de activa.	-- / 0
2022/04/26 7:40:44 a. m. CET	0.00 / 0	Mujer	-- / 0		Sí	-- / 0		52	-- / 0		Ciudad (más de 5000 habitantes).	-- / 0		Soy cuidador/a del hogar y la familia.	-- / 0		No	-- / 0		No	-- / 0		No	-- / 0		No	-- / 0		Sí	-- / 0		No	-- / 0		No	-- / 0		2	-- / 0		Es peor.	-- / 0		Es mejor, por causas ajenas a la pandemia.	-- / 0		Es mucho menos activa.	-- / 0
2022/04/26 7:43:32 a. m. CET	0.00 / 0	Mujer	-- / 0		Sí	-- / 0		30	-- / 0		Gran ciudad (más de 50.000 habitantes).	-- / 0		Estoy teletrabajando total o parcialmente.	-- / 0		No	-- / 0		No	-- / 0		No	-- / 0		No	-- / 0		No	-- / 0		No	-- / 0		No	-- / 0		3	-- / 0		Es peor.	-- / 0		Es mejor, debido a la pandemia y las consecuencias que para mí ha tenido.	-- / 0		Es mucho menos activa.	-- / 0
2022/04/26 7:45:22 a. m. CET	0.00 / 0	Mujer	-- / 0		No	-- / 0		52	-- / 0		Ciudad (más de 5000 habitantes).	-- / 0		Estoy trabajando presencialmente.	-- / 0		No	-- / 0		No	-- / 0		No	-- / 0		No	-- / 0		No	-- / 0		No	-- / 0		No	-- / 0		3	-- / 0		Es peor.	-- / 0		Es peor, debido a la pandemia y las consecuencias que para mí ha tenido.	-- / 0		Es más o menos igual de activa.	-- / 0
2022/04/26 7:46:45 a. m. CET	0.00 / 0	Mujer	-- / 0		Sí	-- / 0		38	-- / 0		Ciudad (más de 5000 habitantes).	-- / 0		Soy cuidador/a del hogar y la familia.	-- / 0		No	-- / 0		No	-- / 0		Sí	-- / 0		No	-- / 0		Sí	-- / 0		No	-- / 0		No	-- / 0		3	-- / 0		Es igual.	-- / 0		Es más o menos igual.	-- / 0		Es mucho menos activa.	-- / 0
2022/04/26 7:48:24 a. m. CET	0.00 / 0	Mujer	-- / 0		No	-- / 0		41	-- / 0		Ciudad (más de 5000 habitantes).	-- / 0		Estoy trabajando presencialmente.	-- / 0		No	-- / 0		Sí	-- / 0		No	-- / 0		No	-- / 0		Sí	-- / 0		No	-- / 0		No	-- / 0		3	-- / 0		Es igual.	-- / 0		Es más o menos igual.	-- / 0		Es mucho menos activa.	-- / 0
2022/04/26 7:50:10 a. m. CET	0.00 / 0	Mujer	-- / 0		Sí	-- / 0		33	-- / 0		Ciudad (más de 5000 habitantes).	-- / 0		Soy cuidador/a del hogar y la familia.	-- / 0		No	-- / 0		No	-- / 0		No	-- / 0		No	-- / 0		No	-- / 0		Sí	-- / 0		Sí	-- / 0		2	-- / 0		Es igual.	-- / 0		Es peor, debido a la pandemia y las consecuencias que para mí ha tenido.	-- / 0		Es mucho menos activa.	-- / 0
2022/04/26 7:57:58 a. m. CET	0.00 / 0	Femenino	-- / 0		No	-- / 0		37	-- / 0		Pueblo pequeño (menos de 5000 habitantes).	-- / 0		Estoy teletrabajando total o parcialmente.	-- / 0		No	-- / 0		No	-- / 0		No	-- / 0		No	-- / 0		No	-- / 0		No	-- / 0		No	-- / 0		0	-- / 0		Es igual.	-- / 0		Es mejor, debido a la pandemia y las consecuencias que para mí ha tenido.	-- / 0		Es más o menos igual de activa.	-- / 0
2022/04/26 7:59:20 a. m. CET	0.00 / 0	Mujer	-- / 0		Sí	-- / 0		47	-- / 0		Gran ciudad (más de 50.000 habitantes).	-- / 0		Estoy trabajando presencialmente.	-- / 0		No	-- / 0		No	-- / 0		No	-- / 0		No	-- / 0		Sí	-- / 0		No	-- / 0		No	-- / 0		0	-- / 0		Es igual.	-- / 0		Es peor, por causas ajenas a la pandemia.	-- / 0		Es mucho menos activa.	-- / 0
2022/04/26 7:59:49 a. m. CET	0.00 / 0	Hombre	-- / 0		Sí	-- / 0		42	-- / 0		Gran ciudad (más de 50.000 habitantes).	-- / 0		Estoy trabajando presencialmente.	-- / 0		No	-- / 0		No	-- / 0		No	-- / 0		No	-- / 0		Sí	-- / 0		No	-- / 0		Sí	-- / 0		2	-- / 0		Es igual.	-- / 0		Es más o menos igual.	-- / 0		Es más o menos igual de activa.	-- / 0
2022/04/26 8:04:06 a. m. CET	0.00 / 0	Mujer	-- / 0		No	-- / 0		50	-- / 0		Gran ciudad (más de 50.000 habitantes).	-- / 0		Estoy trabajando presencialmente.	-- / 0		No	-- / 0		Sí	-- / 0		Sí	-- / 0		No	-- / 0		No	-- / 0		No	-- / 0		No	-- / 0		2	-- / 0		Es igual.	-- / 0		Es más o menos igual.	-- / 0		Es mucho menos activa.	-- / 0
2022/04/26 8:06:03 a. m. CET	0.00 / 0	Mujer	-- / 0		No	-- / 0		39	-- / 0		Ciudad (más de 5000 habitantes).	-- / 0		Estoy trabajando presencialmente.	-- / 0		No	-- / 0		No	-- / 0		No	-- / 0		No	-- / 0		No	-- / 0		Sí	-- / 0		No	-- / 0		3	-- / 0		Es igual.	-- / 0		Es más o menos igual.	-- / 0		Es más o menos igual de activa.	-- / 0
2022/04/26 8:07:25 a. m. CET	0.00 / 0	Masculino	-- / 0		No	-- / 0		28	-- / 0		Gran ciudad (más de 50.000 habitantes).	-- / 0		Estoy estudiando y trabajando.	-- / 0		No	-- / 0		Sí	-- / 0		No	-- / 0		Sí	-- / 0		Sí	-- / 0		No	-- / 0		No	-- / 0		2	-- / 0		Es igual.	-- / 0		Es peor, por causas ajenas a la pandemia.	-- / 0		Es más o menos igual de activa.	-- / 0
2022/04/26 8:07:58 a. m. CET	0.00 / 0	Mujer	-- / 0		Sí	-- / 0		38	-- / 0		Ciudad (más de 5000 habitantes).	-- / 0		Estoy estudiando.	-- / 0		Sí	-- / 0		No	-- / 0		No	-- / 0		No	-- / 0		No	-- / 0		Sí	-- / 0		No	-- / 0		3	-- / 0		Es peor.	-- / 0		Es peor, por causas ajenas a la pandemia.	-- / 0		Es mucho menos activa.	-- / 0
2022/04/26 8:09:14 a. m. CET	0.00 / 0	Mujer	-- / 0		No	-- / 0		56	-- / 0		Ciudad (más de 5000 habitantes).	-- / 0		Soy cuidador/a del hogar y la familia.	-- / 0		No	-- / 0		No	-- / 0		Sí	-- / 0		No	-- / 0		Sí	-- / 0		Sí	-- / 0		No	-- / 0		2	-- / 0		Es peor.	-- / 0		Es peor, debido a la pandemia y las consecuencias que para mí ha tenido.	-- / 0		Es mucho menos activa.	-- / 0
2022/04/26 8:11:44 a. m. CET	0.00 / 0	Mujer	-- / 0		No	-- / 0		37	-- / 0		Ciudad (más de 5000 habitantes).	-- / 0		Estoy trabajando presencialmente.	-- / 0		No	-- / 0		Sí	-- / 0		Sí	-- / 0		No	-- / 0		Sí	-- / 0		No	-- / 0		No	-- / 0		2	-- / 0		Es peor.	-- / 0		Es más o menos igual.	-- / 0		Es mucho menos activa.	-- / 0
2022/04/26 8:15:37 a. m. CET	0.00 / 0	Mujer	-- / 0		No	-- / 0		59	-- / 0		Gran ciudad (más de 50.000 habitantes).	-- / 0		Soy cuidador/a del hogar y la familia.	-- / 0		No	-- / 0		No	-- / 0		Sí	-- / 0		No	-- / 0		No	-- / 0		No	-- / 0		No	-- / 0		2	-- / 0		Es peor.	-- / 0		Es más o menos igual.	-- / 0		Es mucho menos activa.	-- / 0
2022/04/26 8:15:49 a. m. CET	0.00 / 0	Femenino	-- / 0		Sí	-- / 0		43	-- / 0		Gran ciudad (más de 50.000 habitantes).	-- / 0		Estoy trabajando presencialmente.	-- / 0		No	-- / 0		No	-- / 0		No	-- / 0		No	-- / 0		No	-- / 0		Sí	-- / 0		Sí	-- / 0		4	-- / 0		Es igual.	-- / 0		Es peor, debido a la pandemia y las consecuencias que para mí ha tenido.	-- / 0		Es más o menos igual de activa.	-- / 0
2022/04/26 8:16:30 a. m. CET	0.00 / 0	Mujer	-- / 0		No	-- / 0		42	-- / 0		Ciudad (más de 5000 habitantes).	-- / 0		Estoy trabajando presencialmente.	-- / 0		No	-- / 0		No	-- / 0		No	-- / 0		No	-- / 0		No	-- / 0		No	-- / 0		No	-- / 0		2	-- / 0		Es peor.	-- / 0		Es peor, debido a la pandemia y las consecuencias que para mí ha tenido.	-- / 0		Es mucho menos activa.	-- / 0
2022/04/26 8:16:45 a. m. CET	0.00 / 0	Mujer	-- / 0		No	-- / 0		25	-- / 0		Ciudad (más de 5000 habitantes).	-- / 0		Estoy trabajando presencialmente.	-- / 0		No	-- / 0		Sí	-- / 0		Sí	-- / 0		No	-- / 0		Sí	-- / 0		No	-- / 0		No	-- / 0		3	-- / 0		Es igual.	-- / 0		Es más o menos igual.	-- / 0		Es más o menos igual de activa.	-- / 0
2022/04/26 8:17:21 a. m. CET	0.00 / 0	Mujer	-- / 0		No	-- / 0		44	-- / 0		Gran ciudad (más de 50.000 habitantes).	-- / 0		Estoy trabajando presencialmente.	-- / 0		No	-- / 0		Sí	-- / 0		Sí	-- / 0		No	-- / 0		No	-- / 0		No	-- / 0		Sí	-- / 0		3	-- / 0		Es peor.	-- / 0		Es más o menos igual.	-- / 0		Es más o menos igual de activa.	-- / 0
2022/04/26 8:19:04 a. m. CET	0.00 / 0	Mujer	-- / 0		No	-- / 0		27	-- / 0		Pueblo pequeño (menos de 5000 habitantes).	-- / 0		Estoy trabajando presencialmente.	-- / 0		No	-- / 0		No	-- / 0		No	-- / 0		No	-- / 0		Sí	-- / 0		No	-- / 0		No	-- / 0		2	-- / 0		Es igual.	-- / 0		Es peor, por causas ajenas a la pandemia.	-- / 0		Es más o menos igual de activa.	-- / 0
2022/04/26 8:19:10 a. m. CET	0.00 / 0	mujer	-- / 0		No	-- / 0		32	-- / 0		Ciudad (más de 5000 habitantes).	-- / 0		Estoy trabajando presencialmente.	-- / 0		No	-- / 0		Sí	-- / 0		No	-- / 0		No	-- / 0		Sí	-- / 0		No	-- / 0		No	-- / 0		2	-- / 0		Es peor.	-- / 0		Es peor, por causas ajenas a la pandemia.	-- / 0		Es más o menos igual de activa.	-- / 0
2022/04/26 8:20:07 a. m. CET	0.00 / 0	Mujer	-- / 0		No	-- / 0		33	-- / 0		Gran ciudad (más de 50.000 habitantes).	-- / 0		Estoy trabajando presencialmente.	-- / 0		No	-- / 0		Sí	-- / 0		Sí	-- / 0		No	-- / 0		Sí	-- / 0		No	-- / 0		No	-- / 0		3	-- / 0		Es peor.	-- / 0		Es peor, por causas ajenas a la pandemia.	-- / 0		Es mucho menos activa.	-- / 0
2022/04/26 8:21:50 a. m. CET	0.00 / 0	Hombre	-- / 0		Sí	-- / 0		37	-- / 0		Ciudad (más de 5000 habitantes).	-- / 0		Estoy trabajando presencialmente.	-- / 0		No	-- / 0		Sí	-- / 0		No	-- / 0		No	-- / 0		Sí	-- / 0		No	-- / 0		No	-- / 0		3	-- / 0		Es peor.	-- / 0		Es peor, por causas ajenas a la pandemia.	-- / 0		Es más o menos igual de activa.	-- / 0
2022/04/26 8:23:59 a. m. CET	0.00 / 0	Mujer	-- / 0		No	-- / 0		39	-- / 0		Ciudad (más de 5000 habitantes).	-- / 0		Estoy trabajando presencialmente.	-- / 0		No	-- / 0		Sí	-- / 0		No	-- / 0		No	-- / 0		Sí	-- / 0		No	-- / 0		No	-- / 0		3	-- / 0		Es igual.	-- / 0		Es más o menos igual.	-- / 0		Es mucho menos activa.	-- / 0
2022/04/26 8:33:20 a. m. CET	0.00 / 0	Mujer	-- / 0		No	-- / 0		28	-- / 0		Ciudad (más de 5000 habitantes).	-- / 0		Estoy estudiando.	-- / 0		No	-- / 0		No	-- / 0		No	-- / 0		No	-- / 0		No	-- / 0		No	-- / 0		No	-- / 0		2	-- / 0		Es igual.	-- / 0		Es más o menos igual.	-- / 0		Es mucho menos activa.	-- / 0
2022/04/26 8:33:36 a. m. CET	0.00 / 0	Mujer	-- / 0		No	-- / 0		45	-- / 0		Ciudad (más de 5000 habitantes).	-- / 0		Estoy estudiando y trabajando.	-- / 0		No	-- / 0		No	-- / 0		No	-- / 0		No	-- / 0		No	-- / 0		Sí	-- / 0		No	-- / 0		3	-- / 0		Es peor.	-- / 0		Es peor, debido a la pandemia y las consecuencias que para mí ha tenido.	-- / 0		Es mucho menos activa.	-- / 0
2022/04/26 8:35:30 a. m. CET	0.00 / 0	Varon	-- / 0		No	-- / 0		62	-- / 0		Ciudad (más de 5000 habitantes).	-- / 0		Estoy trabajando presencialmente.	-- / 0		No	-- / 0		No	-- / 0		Sí	-- / 0		No	-- / 0		Sí	-- / 0		No	-- / 0		Sí	-- / 0		3	-- / 0		Es peor.	-- / 0		Es peor, debido a la pandemia y las consecuencias que para mí ha tenido.	-- / 0		Es mucho menos activa.	-- / 0
2022/04/26 8:40:53 a. m. CET	0.00 / 0	Mujer	-- / 0		Sí	-- / 0		40	-- / 0		Gran ciudad (más de 50.000 habitantes).	-- / 0		Estoy trabajando presencialmente.	-- / 0		No	-- / 0		Sí	-- / 0		No	-- / 0		No	-- / 0		Sí	-- / 0		No	-- / 0		No	-- / 0		2	-- / 0		Es peor.	-- / 0		Es peor, debido a la pandemia y las consecuencias que para mí ha tenido.	-- / 0		Es mucho menos activa.	-- / 0
2022/04/26 8:46:42 a. m. CET	0.00 / 0	Hombre	-- / 0		Sí	-- / 0		45	-- / 0		Gran ciudad (más de 50.000 habitantes).	-- / 0		Estoy trabajando presencialmente.	-- / 0		No	-- / 0		No	-- / 0		No	-- / 0		Sí	-- / 0		Sí	-- / 0		No	-- / 0		No	-- / 0		3	-- / 0		Es peor.	-- / 0		Es mejor, por causas ajenas a la pandemia.	-- / 0		Es mucho menos activa.	-- / 0
2022/04/26 8:46:44 a. m. CET	0.00 / 0	Mujer	-- / 0		No	-- / 0		30	-- / 0		Ciudad (más de 5000 habitantes).	-- / 0		Estoy teletrabajando total o parcialmente.	-- / 0		No	-- / 0		No	-- / 0		No	-- / 0		Sí	-- / 0		Sí	-- / 0		No	-- / 0		No	-- / 0		2	-- / 0		Es peor.	-- / 0		Es más o menos igual.	-- / 0		Es mucho menos activa.	-- / 0
2022/04/26 8:51:44 a. m. CET	0.00 / 0	Mujer	-- / 0		No	-- / 0		32	-- / 0		Ciudad (más de 5000 habitantes).	-- / 0		Estoy trabajando presencialmente.	-- / 0		No	-- / 0		No	-- / 0		No	-- / 0		No	-- / 0		Sí	-- / 0		No	-- / 0		Sí	-- / 0		1	-- / 0		Es peor.	-- / 0		Es peor, debido a la pandemia y las consecuencias que para mí ha tenido.	-- / 0		Es mucho menos activa.	-- / 0
2022/04/26 8:52:26 a. m. CET	0.00 / 0	Mujer	-- / 0		No	-- / 0		37	-- / 0		Gran ciudad (más de 50.000 habitantes).	-- / 0		Estoy trabajando presencialmente.	-- / 0		No	-- / 0		Sí	-- / 0		No	-- / 0		No	-- / 0		Sí	-- / 0		No	-- / 0		No	-- / 0		3	-- / 0		Es igual.	-- / 0		Es más o menos igual.	-- / 0		Es mucho menos activa.	-- / 0
2022/04/26 8:53:32 a. m. CET	0.00 / 0	Mujer	-- / 0		No	-- / 0		37	-- / 0		Ciudad (más de 5000 habitantes).	-- / 0		Soy cuidador/a del hogar y la familia.	-- / 0		No	-- / 0		No	-- / 0		Sí	-- / 0		No	-- / 0		No	-- / 0		No	-- / 0		No	-- / 0		2	-- / 0		Es igual.	-- / 0		Es más o menos igual.	-- / 0		Es mucho menos activa.	-- / 0
2022/04/26 8:53:55 a. m. CET	0.00 / 0	Mujer	-- / 0		No	-- / 0		57	-- / 0		Gran ciudad (más de 50.000 habitantes).	-- / 0		Estoy trabajando presencialmente.	-- / 0		No	-- / 0		Sí	-- / 0		Sí	-- / 0		No	-- / 0		Sí	-- / 0		No	-- / 0		Sí	-- / 0		1	-- / 0		Es igual.	-- / 0		Es peor, debido a la pandemia y las consecuencias que para mí ha tenido.	-- / 0		Es más o menos igual de activa.	-- / 0
2022/04/26 8:55:01 a. m. CET	0.00 / 0	Mujer	-- / 0		No	-- / 0		61	-- / 0		Ciudad (más de 5000 habitantes).	-- / 0		Estoy jubilado/a/.	-- / 0		No	-- / 0		No	-- / 0		Sí	-- / 0		Sí	-- / 0		No	-- / 0		No	-- / 0		No	-- / 0		3	-- / 0		Es igual.	-- / 0		Es peor, debido a la pandemia y las consecuencias que para mí ha tenido.	-- / 0		Es mucho menos activa.	-- / 0
2022/04/26 8:56:22 a. m. CET	0.00 / 0	Mujer	-- / 0		No	-- / 0		30	-- / 0		Gran ciudad (más de 50.000 habitantes).	-- / 0		Estoy trabajando presencialmente.	-- / 0		No	-- / 0		No	-- / 0		No	-- / 0		Sí	-- / 0		No	-- / 0		No	-- / 0		No	-- / 0		2	-- / 0		Es igual.	-- / 0		Es peor, por causas ajenas a la pandemia.	-- / 0		Es mucho menos activa.	-- / 0
2022/04/26 8:59:53 a. m. CET	0.00 / 0	Mujer	-- / 0		No	-- / 0		50	-- / 0		Ciudad (más de 5000 habitantes).	-- / 0		Estoy trabajando presencialmente.	-- / 0		No	-- / 0		No	-- / 0		Sí	-- / 0		No	-- / 0		No	-- / 0		No	-- / 0		No	-- / 0		3	-- / 0		Es igual.	-- / 0		Es más o menos igual.	-- / 0		Es mucho menos activa.	-- / 0
2022/04/26 8:59:59 a. m. CET	0.00 / 0	poco	-- / 0		No	-- / 0		38	-- / 0		Ciudad (más de 5000 habitantes).	-- / 0		Estoy estudiando y trabajando.	-- / 0		No	-- / 0		No	-- / 0		No	-- / 0		No	-- / 0		No	-- / 0		No	-- / 0		No	-- / 0		3	-- / 0		Es igual.	-- / 0		Es mejor, por causas ajenas a la pandemia.	-- / 0		Es mucho menos activa.	-- / 0
2022/04/26 9:02:16 a. m. CET	0.00 / 0	Hombre	-- / 0		Sí	-- / 0		32	-- / 0		Ciudad (más de 5000 habitantes).	-- / 0		Estoy trabajando presencialmente.	-- / 0		No	-- / 0		No	-- / 0		No	-- / 0		No	-- / 0		No	-- / 0		No	-- / 0		No	-- / 0		2	-- / 0		Es igual.	-- / 0		Es peor, debido a la pandemia y las consecuencias que para mí ha tenido.	-- / 0		Es mucho menos activa.	-- / 0
2022/04/26 9:04:19 a. m. CET	0.00 / 0	Mujer	-- / 0		No	-- / 0		45	-- / 0		Pueblo pequeño (menos de 5000 habitantes).	-- / 0		Estoy trabajando presencialmente.	-- / 0		No	-- / 0		No	-- / 0		No	-- / 0		No	-- / 0		Sí	-- / 0		No	-- / 0		No	-- / 0		3	-- / 0		Es peor.	-- / 0		Es mejor, por causas ajenas a la pandemia.	-- / 0		Es más o menos igual de activa.	-- / 0
2022/04/26 9:04:39 a. m. CET	0.00 / 0	Varon	-- / 0		No	-- / 0		67	-- / 0		Gran ciudad (más de 50.000 habitantes).	-- / 0		Estoy jubilado/a/.	-- / 0		No	-- / 0		No	-- / 0		Sí	-- / 0		No	-- / 0		Sí	-- / 0		No	-- / 0		Sí	-- / 0		3	-- / 0		Es igual.	-- / 0		Es mejor, por causas ajenas a la pandemia.	-- / 0		Es mucho menos activa.	-- / 0
2022/04/26 9:06:53 a. m. CET	0.00 / 0	Mujer	-- / 0		No	-- / 0		24	-- / 0		Ciudad (más de 5000 habitantes).	-- / 0		Estoy estudiando y trabajando.	-- / 0		No	-- / 0		No	-- / 0		Sí	-- / 0		Sí	-- / 0		No	-- / 0		No	-- / 0		Sí	-- / 0		3	-- / 0		Es igual.	-- / 0		Es más o menos igual.	-- / 0		Es mucho menos activa.	-- / 0
2022/04/26 9:08:51 a. m. CET	0.00 / 0	Mujer	-- / 0		No	-- / 0		50	-- / 0		Ciudad (más de 5000 habitantes).	-- / 0		Estoy trabajando presencialmente.	-- / 0		No	-- / 0		Sí	-- / 0		No	-- / 0		No	-- / 0		Sí	-- / 0		No	-- / 0		Sí	-- / 0		3	-- / 0		Es igual.	-- / 0		Es más o menos igual.	-- / 0		Es mucho menos activa.	-- / 0
2022/04/26 9:15:35 a. m. CET	0.00 / 0	Mujer	-- / 0		No	-- / 0		45	-- / 0		Gran ciudad (más de 50.000 habitantes).	-- / 0		Estoy teletrabajando total o parcialmente.	-- / 0		No	-- / 0		No	-- / 0		No	-- / 0		No	-- / 0		Sí	-- / 0		No	-- / 0		No	-- / 0		2	-- / 0		Es peor.	-- / 0		Es peor, debido a la pandemia y las consecuencias que para mí ha tenido.	-- / 0		Es mucho menos activa.	-- / 0
2022/04/26 9:17:31 a. m. CET	0.00 / 0	Femenino	-- / 0		Sí	-- / 0		36	-- / 0		Ciudad (más de 5000 habitantes).	-- / 0		Estoy estudiando.	-- / 0		No	-- / 0		No	-- / 0		No	-- / 0		No	-- / 0		Sí	-- / 0		No	-- / 0		No	-- / 0		2	-- / 0		Es igual.	-- / 0		Es más o menos igual.	-- / 0		Es mucho menos activa.	-- / 0
2022/04/26 9:21:14 a. m. CET	0.00 / 0	Mujer	-- / 0		No	-- / 0		32	-- / 0		Pueblo pequeño (menos de 5000 habitantes).	-- / 0		Estoy estudiando y trabajando.	-- / 0		No	-- / 0		Sí	-- / 0		Sí	-- / 0		No	-- / 0		No	-- / 0		No	-- / 0		No	-- / 0		3	-- / 0		Es igual.	-- / 0		Es peor, debido a la pandemia y las consecuencias que para mí ha tenido.	-- / 0		Es mucho menos activa.	-- / 0
2022/04/26 9:25:02 a. m. CET	0.00 / 0	Mujer	-- / 0		No	-- / 0		23	-- / 0		Pueblo pequeño (menos de 5000 habitantes).	-- / 0		Estoy estudiando y trabajando.	-- / 0		No	-- / 0		No	-- / 0		Sí	-- / 0		No	-- / 0		Sí	-- / 0		No	-- / 0		No	-- / 0		2	-- / 0		Es igual.	-- / 0		Es más o menos igual.	-- / 0		Es más o menos igual de activa.	-- / 0
2022/04/26 9:26:27 a. m. CET	0.00 / 0	Masculino	-- / 0		No	-- / 0		35	-- / 0		Ciudad (más de 5000 habitantes).	-- / 0		Estoy trabajando presencialmente.	-- / 0		No	-- / 0		No	-- / 0		Sí	-- / 0		No	-- / 0		Sí	-- / 0		No	-- / 0		No	-- / 0		3	-- / 0		Es igual.	-- / 0		Es más o menos igual.	-- / 0		Es más o menos igual de activa.	-- / 0
2022/04/26 9:27:28 a. m. CET	0.00 / 0	Mujer	-- / 0		No	-- / 0		52	-- / 0		Ciudad (más de 5000 habitantes).	-- / 0		Estoy trabajando presencialmente.	-- / 0		No	-- / 0		Sí	-- / 0		No	-- / 0		No	-- / 0		No	-- / 0		No	-- / 0		No	-- / 0		3	-- / 0		Es mejor.	-- / 0		Es peor, debido a la pandemia y las consecuencias que para mí ha tenido.	-- / 0		Es mucho menos activa.	-- / 0
2022/04/26 9:30:29 a. m. CET	0.00 / 0	Mujer	-- / 0		No	-- / 0		38	-- / 0		Gran ciudad (más de 50.000 habitantes).	-- / 0		Estoy trabajando presencialmente.	-- / 0		No	-- / 0		No	-- / 0		No	-- / 0		No	-- / 0		Sí	-- / 0		No	-- / 0		Sí	-- / 0		3	-- / 0		Es peor.	-- / 0		Es peor, debido a la pandemia y las consecuencias que para mí ha tenido.	-- / 0		Es mucho menos activa.	-- / 0
2022/04/26 9:35:53 a. m. CET	0.00 / 0	Mujer	-- / 0		No	-- / 0		26	-- / 0		Pueblo pequeño (menos de 5000 habitantes).	-- / 0		Estoy teletrabajando total o parcialmente.	-- / 0		No	-- / 0		No	-- / 0		No	-- / 0		No	-- / 0		Sí	-- / 0		No	-- / 0		No	-- / 0		2	-- / 0		Es igual.	-- / 0		Es más o menos igual.	-- / 0		Es más o menos igual de activa.	-- / 0
2022/04/26 9:41:18 a. m. CET	0.00 / 0	Mujer	-- / 0		Sí	-- / 0		28	-- / 0		Gran ciudad (más de 50.000 habitantes).	-- / 0		Estoy estudiando.	-- / 0		No	-- / 0		No	-- / 0		No	-- / 0		No	-- / 0		Sí	-- / 0		No	-- / 0		No	-- / 0		2	-- / 0		Es igual.	-- / 0		Es peor, debido a la pandemia y las consecuencias que para mí ha tenido.	-- / 0		Es más o menos igual de activa.	-- / 0
2022/04/26 9:42:21 a. m. CET	0.00 / 0	Mujer	-- / 0		No	-- / 0		65	-- / 0		Ciudad (más de 5000 habitantes).	-- / 0		Estoy trabajando presencialmente.	-- / 0		No	-- / 0		Sí	-- / 0		No	-- / 0		No	-- / 0		Sí	-- / 0		No	-- / 0		No	-- / 0		2	-- / 0		Es igual.	-- / 0		Es más o menos igual.	-- / 0		Es más o menos igual de activa.	-- / 0
2022/04/26 9:48:24 a. m. CET	0.00 / 0	Mujer	-- / 0		No	-- / 0		49	-- / 0		Ciudad (más de 5000 habitantes).	-- / 0		Estoy trabajando presencialmente.	-- / 0		No	-- / 0		No	-- / 0		Sí	-- / 0		No	-- / 0		Sí	-- / 0		No	-- / 0		No	-- / 0		3	-- / 0		Es peor.	-- / 0		Es más o menos igual.	-- / 0		Es mucho menos activa.	-- / 0
2022/04/26 9:48:57 a. m. CET	0.00 / 0	Mujer	-- / 0		No	-- / 0		48	-- / 0		Ciudad (más de 5000 habitantes).	-- / 0		Estoy trabajando presencialmente.	-- / 0		No	-- / 0		Sí	-- / 0		No	-- / 0		No	-- / 0		Sí	-- / 0		No	-- / 0		Sí	-- / 0		3	-- / 0		Es igual.	-- / 0		Es más o menos igual.	-- / 0		Es mucho menos activa.	-- / 0
2022/04/26 9:59:08 a. m. CET	0.00 / 0	Mujer	-- / 0		No	-- / 0		45	-- / 0		Ciudad (más de 5000 habitantes).	-- / 0		Estoy trabajando presencialmente.	-- / 0		No	-- / 0		No	-- / 0		No	-- / 0		No	-- / 0		Sí	-- / 0		No	-- / 0		No	-- / 0		3	-- / 0		Es peor.	-- / 0		Es peor, por causas ajenas a la pandemia.	-- / 0		Es más o menos igual de activa.	-- / 0
2022/04/26 10:04:40 a. m. CET	0.00 / 0	Mujer	-- / 0		No	-- / 0		34	-- / 0		Ciudad (más de 5000 habitantes).	-- / 0		Soy cuidador/a del hogar y la familia.	-- / 0		No	-- / 0		Sí	-- / 0		Sí	-- / 0		No	-- / 0		No	-- / 0		Sí	-- / 0		No	-- / 0		3	-- / 0		Es igual.	-- / 0		Es peor, debido a la pandemia y las consecuencias que para mí ha tenido.	-- / 0		Es mucho menos activa.	-- / 0
2022/04/26 10:04:45 a. m. CET	0.00 / 0	Mujer	-- / 0		No	-- / 0		50	-- / 0		Gran ciudad (más de 50.000 habitantes).	-- / 0		Estoy trabajando presencialmente.	-- / 0		No	-- / 0		Sí	-- / 0		No	-- / 0		Sí	-- / 0		Sí	-- / 0		No	-- / 0		No	-- / 0		2	-- / 0		Es igual.	-- / 0		Es más o menos igual.	-- / 0		Es más o menos igual de activa.	-- / 0
2022/04/26 10:05:15 a. m. CET	0.00 / 0	Mujer	-- / 0		No	-- / 0		33	-- / 0		Ciudad (más de 5000 habitantes).	-- / 0		Estoy trabajando presencialmente.	-- / 0		No	-- / 0		Sí	-- / 0		No	-- / 0		No	-- / 0		Sí	-- / 0		Sí	-- / 0		No	-- / 0		2	-- / 0		Es igual.	-- / 0		Es mejor, por causas ajenas a la pandemia.	-- / 0		Es más o menos igual de activa.	-- / 0
2022/04/26 10:06:13 a. m. CET	0.00 / 0	Mujer	-- / 0		Sí	-- / 0		46	-- / 0		Ciudad (más de 5000 habitantes).	-- / 0		Estoy trabajando presencialmente.	-- / 0		No	-- / 0		No	-- / 0		Sí	-- / 0		No	-- / 0		No	-- / 0		No	-- / 0		No	-- / 0		3	-- / 0		Es peor.	-- / 0		Es peor, debido a la pandemia y las consecuencias que para mí ha tenido.	-- / 0		Es mucho menos activa.	-- / 0
2022/04/26 10:10:07 a. m. CET	0.00 / 0	Mujer	-- / 0		No	-- / 0		54	-- / 0		Pueblo pequeño (menos de 5000 habitantes).	-- / 0		Estoy trabajando presencialmente.	-- / 0		No	-- / 0		No	-- / 0		No	-- / 0		No	-- / 0		No	-- / 0		No	-- / 0		No	-- / 0		3	-- / 0		Es igual.	-- / 0		Es más o menos igual.	-- / 0		Es más o menos igual de activa.	-- / 0
2022/04/26 10:11:13 a. m. CET	0.00 / 0	Mujer	-- / 0		Sí	-- / 0		36	-- / 0		Ciudad (más de 5000 habitantes).	-- / 0		Estoy trabajando presencialmente.	-- / 0		No	-- / 0		Sí	-- / 0		No	-- / 0		No	-- / 0		Sí	-- / 0		No	-- / 0		No	-- / 0		3	-- / 0		Es igual.	-- / 0		Es peor, debido a la pandemia y las consecuencias que para mí ha tenido.	-- / 0		Es mucho menos activa.	-- / 0
2022/04/26 10:15:32 a. m. CET	0.00 / 0	Masculino	-- / 0		No	-- / 0		48	-- / 0		Gran ciudad (más de 50.000 habitantes).	-- / 0		Estoy teletrabajando total o parcialmente.	-- / 0		No	-- / 0		No	-- / 0		No	-- / 0		No	-- / 0		No	-- / 0		No	-- / 0		Sí	-- / 0		3	-- / 0		Es igual.	-- / 0		Es más o menos igual.	-- / 0		Es mucho menos activa.	-- / 0
2022/04/26 10:16:44 a. m. CET	0.00 / 0	Mujer	-- / 0		No	-- / 0		46	-- / 0		Gran ciudad (más de 50.000 habitantes).	-- / 0		Estoy trabajando presencialmente.	-- / 0		No	-- / 0		Sí	-- / 0		No	-- / 0		Sí	-- / 0		No	-- / 0		Sí	-- / 0		No	-- / 0		2	-- / 0		Es igual.	-- / 0		Es mejor, por causas ajenas a la pandemia.	-- / 0		Es más o menos igual de activa.	-- / 0
2022/04/26 10:27:38 a. m. CET	0.00 / 0	M	-- / 0		No	-- / 0		49	-- / 0		Ciudad (más de 5000 habitantes).	-- / 0		Estoy trabajando presencialmente.	-- / 0		No	-- / 0		No	-- / 0		No	-- / 0		No	-- / 0		Sí	-- / 0		No	-- / 0		Sí	-- / 0		2	-- / 0		Es peor.	-- / 0		Es peor, por causas ajenas a la pandemia.	-- / 0		Es mucho menos activa.	-- / 0
2022/04/26 10:56:15 a. m. CET	0.00 / 0	Mujer	-- / 0		No	-- / 0		47	-- / 0		Gran ciudad (más de 50.000 habitantes).	-- / 0		Estoy trabajando presencialmente.	-- / 0		No	-- / 0		No	-- / 0		No	-- / 0		No	-- / 0		No	-- / 0		No	-- / 0		No	-- / 0		2	-- / 0		Es igual.	-- / 0		Es más o menos igual.	-- / 0		Es más o menos igual de activa.	-- / 0
2022/04/26 11:13:19 a. m. CET	0.00 / 0	Mujer	-- / 0		Sí	-- / 0		50	-- / 0		Ciudad (más de 5000 habitantes).	-- / 0		Estoy trabajando presencialmente.	-- / 0		No	-- / 0		Sí	-- / 0		No	-- / 0		No	-- / 0		Sí	-- / 0		No	-- / 0		No	-- / 0		3	-- / 0		Es peor.	-- / 0		Es peor, debido a la pandemia y las consecuencias que para mí ha tenido.	-- / 0		Es mucho menos activa.	-- / 0
2022/04/26 11:23:08 a. m. CET	0.00 / 0	Femenino	-- / 0		No	-- / 0		40	-- / 0		Ciudad (más de 5000 habitantes).	-- / 0		Estoy trabajando presencialmente.	-- / 0		No	-- / 0		No	-- / 0		No	-- / 0		No	-- / 0		Sí	-- / 0		No	-- / 0		No	-- / 0		3	-- / 0		Es mejor.	-- / 0		Es peor, por causas ajenas a la pandemia.	-- / 0		Es más o menos igual de activa.	-- / 0
2022/04/26 11:27:02 a. m. CET	0.00 / 0	Femenino	-- / 0		Sí	-- / 0		36	-- / 0		Ciudad (más de 5000 habitantes).	-- / 0		Estoy trabajando presencialmente.	-- / 0		No	-- / 0		No	-- / 0		No	-- / 0		No	-- / 0		Sí	-- / 0		No	-- / 0		Sí	-- / 0		3	-- / 0		Es peor.	-- / 0		Es peor, por causas ajenas a la pandemia.	-- / 0		Es más o menos igual de activa.	-- / 0
2022/04/26 12:04:28 p. m. CET	0.00 / 0	Femenino	-- / 0		No	-- / 0		25	-- / 0		Ciudad (más de 5000 habitantes).	-- / 0		Estoy estudiando.	-- / 0		No	-- / 0		No	-- / 0		No	-- / 0		No	-- / 0		Sí	-- / 0		No	-- / 0		No	-- / 0		2	-- / 0		Es peor.	-- / 0		Es más o menos igual.	-- / 0		Es más o menos igual de activa.	-- / 0
2022/04/26 12:07:21 p. m. CET	0.00 / 0	Mujer	-- / 0		No	-- / 0		56	-- / 0		Gran ciudad (más de 50.000 habitantes).	-- / 0		Estoy trabajando presencialmente.	-- / 0		No	-- / 0		No	-- / 0		No	-- / 0		No	-- / 0		No	-- / 0		No	-- / 0		Sí	-- / 0		2	-- / 0		Es peor.	-- / 0		Es peor, debido a la pandemia y las consecuencias que para mí ha tenido.	-- / 0		Es mucho menos activa.	-- / 0
2022/04/26 12:08:43 p. m. CET	0.00 / 0	Masculino	-- / 0		No	-- / 0		47	-- / 0		Pueblo pequeño (menos de 5000 habitantes).	-- / 0		Estoy trabajando presencialmente.	-- / 0		No	-- / 0		No	-- / 0		No	-- / 0		No	-- / 0		No	-- / 0		No	-- / 0		No	-- / 0		3	-- / 0		Es igual.	-- / 0		Es peor, por causas ajenas a la pandemia.	-- / 0		Es más o menos igual de activa.	-- / 0
2022/04/26 12:10:23 p. m. CET	0.00 / 0	Mujer	-- / 0		Sí	-- / 0		35	-- / 0		Pueblo pequeño (menos de 5000 habitantes).	-- / 0		Estoy trabajando presencialmente.	-- / 0		No	-- / 0		No	-- / 0		Sí	-- / 0		Sí	-- / 0		Sí	-- / 0		No	-- / 0		No	-- / 0		2	-- / 0		Es igual.	-- / 0		Es peor, por causas ajenas a la pandemia.	-- / 0		Es mucho menos activa.	-- / 0
2022/04/26 12:14:54 p. m. CET	0.00 / 0	Mujer	-- / 0		No	-- / 0		55	-- / 0		Ciudad (más de 5000 habitantes).	-- / 0		Estoy trabajando presencialmente.	-- / 0		No	-- / 0		No	-- / 0		No	-- / 0		No	-- / 0		No	-- / 0		No	-- / 0		No	-- / 0		3	-- / 0		Es peor.	-- / 0		Es peor, debido a la pandemia y las consecuencias que para mí ha tenido.	-- / 0		Es mucho menos activa.	-- / 0
2022/04/26 12:49:44 p. m. CET	0.00 / 0	Mujer	-- / 0		No	-- / 0		47	-- / 0		Ciudad (más de 5000 habitantes).	-- / 0		Estoy trabajando presencialmente.	-- / 0		No	-- / 0		Sí	-- / 0		No	-- / 0		Sí	-- / 0		No	-- / 0		No	-- / 0		No	-- / 0		3	-- / 0		Es igual.	-- / 0		Es más o menos igual.	-- / 0		Es mucho menos activa.	-- / 0
2022/04/26 12:54:12 p. m. CET	0.00 / 0	Feminino	-- / 0		Sí	-- / 0		45	-- / 0		Gran ciudad (más de 50.000 habitantes).	-- / 0		Estoy teletrabajando total o parcialmente.	-- / 0		No	-- / 0		No	-- / 0		No	-- / 0		Sí	-- / 0		No	-- / 0		Sí	-- / 0		No	-- / 0		2	-- / 0		Es igual.	-- / 0		Es más o menos igual.	-- / 0		Es mucho menos activa.	-- / 0
2022/04/26 12:54:52 p. m. CET	0.00 / 0	Mujer	-- / 0		Sí	-- / 0		46	-- / 0		Gran ciudad (más de 50.000 habitantes).	-- / 0		Estoy trabajando presencialmente.	-- / 0		No	-- / 0		No	-- / 0		No	-- / 0		Sí	-- / 0		Sí	-- / 0		No	-- / 0		Sí	-- / 0		2	-- / 0		Es peor.	-- / 0		Es mejor, debido a la pandemia y las consecuencias que para mí ha tenido.	-- / 0		Es mucho menos activa.	-- / 0
2022/04/26 1:08:52 p. m. CET	0.00 / 0	Femenino	-- / 0		No	-- / 0		31	-- / 0		Ciudad (más de 5000 habitantes).	-- / 0		Estoy estudiando y trabajando.	-- / 0		No	-- / 0		No	-- / 0		No	-- / 0		No	-- / 0		Sí	-- / 0		No	-- / 0		No	-- / 0		2	-- / 0		Es igual.	-- / 0		Es más o menos igual.	-- / 0		Es más o menos igual de activa.	-- / 0
2022/04/26 1:18:11 p. m. CET	0.00 / 0	Mujer	-- / 0		No	-- / 0		29	-- / 0		Gran ciudad (más de 50.000 habitantes).	-- / 0		Estoy estudiando y trabajando.	-- / 0		No	-- / 0		Sí	-- / 0		No	-- / 0		No	-- / 0		No	-- / 0		No	-- / 0		No	-- / 0		3	-- / 0		Es igual.	-- / 0		Es más o menos igual.	-- / 0		Es mucho menos activa.	-- / 0
2022/04/26 1:23:47 p. m. CET	0.00 / 0	Hombre	-- / 0		No	-- / 0		39	-- / 0		Ciudad (más de 5000 habitantes).	-- / 0		Estoy trabajando presencialmente.	-- / 0		No	-- / 0		No	-- / 0		Sí	-- / 0		No	-- / 0		No	-- / 0		No	-- / 0		No	-- / 0		2	-- / 0		Es igual.	-- / 0		Es más o menos igual.	-- / 0		Es más o menos igual de activa.	-- / 0
2022/04/26 1:28:25 p. m. CET	0.00 / 0	Mujer	-- / 0		No	-- / 0		65	-- / 0		Ciudad (más de 5000 habitantes).	-- / 0		Estoy trabajando presencialmente.	-- / 0		No	-- / 0		No	-- / 0		No	-- / 0		No	-- / 0		No	-- / 0		No	-- / 0		No	-- / 0		3	-- / 0		Es igual.	-- / 0		Es peor, debido a la pandemia y las consecuencias que para mí ha tenido.	-- / 0		Es mucho menos activa.	-- / 0
2022/04/26 1:30:04 p. m. CET	0.00 / 0	Mujer	-- / 0		Sí	-- / 0		30	-- / 0		Gran ciudad (más de 50.000 habitantes).	-- / 0		Estoy trabajando presencialmente.	-- / 0		No	-- / 0		Sí	-- / 0		No	-- / 0		No	-- / 0		Sí	-- / 0		No	-- / 0		Sí	-- / 0		3	-- / 0		Es mejor.	-- / 0		Es peor, debido a la pandemia y las consecuencias que para mí ha tenido.	-- / 0		Es mucho menos activa.	-- / 0
2022/04/26 1:44:13 p. m. CET	0.00 / 0	Femenino	-- / 0		Sí	-- / 0		38	-- / 0		Pueblo pequeño (menos de 5000 habitantes).	-- / 0		Estoy trabajando presencialmente.	-- / 0		No	-- / 0		No	-- / 0		Sí	-- / 0		No	-- / 0		No	-- / 0		No	-- / 0		No	-- / 0		3	-- / 0		Es igual.	-- / 0		Es peor, por causas ajenas a la pandemia.	-- / 0		Es mucho menos activa.	-- / 0
2022/04/26 1:48:25 p. m. CET	0.00 / 0	Femenino	-- / 0		No	-- / 0		22	-- / 0		Gran ciudad (más de 50.000 habitantes).	-- / 0		Estoy estudiando.	-- / 0		No	-- / 0		No	-- / 0		No	-- / 0		No	-- / 0		Sí	-- / 0		No	-- / 0		No	-- / 0		3	-- / 0		Es igual.	-- / 0		Es peor, debido a la pandemia y las consecuencias que para mí ha tenido.	-- / 0		Es mucho menos activa.	-- / 0
2022/04/26 1:49:35 p. m. CET	0.00 / 0	Hombre	-- / 0		No	-- / 0		60	-- / 0		Gran ciudad (más de 50.000 habitantes).	-- / 0		Estoy jubilado/a/.	-- / 0		No	-- / 0		No	-- / 0		Sí	-- / 0		Sí	-- / 0		No	-- / 0		Sí	-- / 0		Sí	-- / 0		3	-- / 0		Es igual.	-- / 0		Es más o menos igual.	-- / 0		Es mucho menos activa.	-- / 0
2022/04/26 1:52:39 p. m. CET	0.00 / 0	Femenino	-- / 0		No	-- / 0		27	-- / 0		Ciudad (más de 5000 habitantes).	-- / 0		Estoy trabajando presencialmente.	-- / 0		No	-- / 0		Sí	-- / 0		No	-- / 0		No	-- / 0		Sí	-- / 0		No	-- / 0		Sí	-- / 0		2	-- / 0		Es igual.	-- / 0		Es peor, debido a la pandemia y las consecuencias que para mí ha tenido.	-- / 0		Es mucho menos activa.	-- / 0
2022/04/26 2:01:38 p. m. CET	0.00 / 0	Mujer	-- / 0		No	-- / 0		30	-- / 0		Gran ciudad (más de 50.000 habitantes).	-- / 0		Estoy teletrabajando total o parcialmente.	-- / 0		No	-- / 0		No	-- / 0		No	-- / 0		No	-- / 0		Sí	-- / 0		No	-- / 0		No	-- / 0		3	-- / 0		Es peor.	-- / 0		Es mejor, por causas ajenas a la pandemia.	-- / 0		Es mucho menos activa.	-- / 0
2022/04/26 2:02:03 p. m. CET	0.00 / 0	Mujer	-- / 0		No	-- / 0		23	-- / 0		Ciudad (más de 5000 habitantes).	-- / 0		Estoy estudiando.	-- / 0		No	-- / 0		No	-- / 0		No	-- / 0		No	-- / 0		Sí	-- / 0		No	-- / 0		No	-- / 0		2	-- / 0		Es igual.	-- / 0		Es peor, debido a la pandemia y las consecuencias que para mí ha tenido.	-- / 0		Es mucho menos activa.	-- / 0
2022/04/26 2:10:06 p. m. CET	0.00 / 0	Mujer	-- / 0		No	-- / 0		43	-- / 0		Pueblo pequeño (menos de 5000 habitantes).	-- / 0		Estoy trabajando presencialmente.	-- / 0		No	-- / 0		Sí	-- / 0		No	-- / 0		No	-- / 0		Sí	-- / 0		No	-- / 0		No	-- / 0		3	-- / 0		Es peor.	-- / 0		Es peor, debido a la pandemia y las consecuencias que para mí ha tenido.	-- / 0		Es mucho menos activa.	-- / 0
2022/04/26 2:17:38 p. m. CET	0.00 / 0	Mujer	-- / 0		Sí	-- / 0		44	-- / 0		Ciudad (más de 5000 habitantes).	-- / 0		Estoy estudiando y trabajando.	-- / 0		No	-- / 0		No	-- / 0		No	-- / 0		No	-- / 0		No	-- / 0		No	-- / 0		No	-- / 0		2	-- / 0		Es igual.	-- / 0		Es más o menos igual.	-- / 0		Es mucho menos activa.	-- / 0
2022/04/26 2:17:59 p. m. CET	0.00 / 0	Mujer	-- / 0		Sí	-- / 0		49	-- / 0		Gran ciudad (más de 50.000 habitantes).	-- / 0		Estoy jubilado/a/.	-- / 0		Sí	-- / 0		No	-- / 0		No	-- / 0		No	-- / 0		No	-- / 0		Sí	-- / 0		No	-- / 0		3	-- / 0		Es peor.	-- / 0		Es peor, debido a la pandemia y las consecuencias que para mí ha tenido.	-- / 0		Es mucho menos activa.	-- / 0
2022/04/26 2:26:33 p. m. CET	0.00 / 0	Femenino	-- / 0		Sí	-- / 0		34	-- / 0		Ciudad (más de 5000 habitantes).	-- / 0		Estoy estudiando y trabajando.	-- / 0		Sí	-- / 0		No	-- / 0		No	-- / 0		No	-- / 0		Sí	-- / 0		Sí	-- / 0		No	-- / 0		2	-- / 0		Es igual.	-- / 0		Es mejor, por causas ajenas a la pandemia.	-- / 0		Es más o menos igual de activa.	-- / 0
2022/04/26 2:27:43 p. m. CET	0.00 / 0	Mujer	-- / 0		Sí	-- / 0		29	-- / 0		Gran ciudad (más de 50.000 habitantes).	-- / 0		Estoy trabajando presencialmente.	-- / 0		No	-- / 0		No	-- / 0		No	-- / 0		No	-- / 0		Sí	-- / 0		No	-- / 0		No	-- / 0		2	-- / 0		Es igual.	-- / 0		Es peor, por causas ajenas a la pandemia.	-- / 0		Es mucho menos activa.	-- / 0
2022/04/26 2:34:43 p. m. CET	0.00 / 0	Mujer	-- / 0		Sí	-- / 0		46	-- / 0		Ciudad (más de 5000 habitantes).	-- / 0		Estoy trabajando presencialmente.	-- / 0		No	-- / 0		No	-- / 0		No	-- / 0		No	-- / 0		No	-- / 0		No	-- / 0		No	-- / 0		3	-- / 0		Es peor.	-- / 0		Es peor, debido a la pandemia y las consecuencias que para mí ha tenido.	-- / 0		Es mucho menos activa.	-- / 0
2022/04/26 2:52:27 p. m. CET	0.00 / 0	Mujer	-- / 0		No	-- / 0		46	-- / 0		Pueblo pequeño (menos de 5000 habitantes).	-- / 0		Estoy trabajando presencialmente.	-- / 0		No	-- / 0		No	-- / 0		No	-- / 0		No	-- / 0		Sí	-- / 0		No	-- / 0		No	-- / 0		1	-- / 0		Es mejor.	-- / 0		Es mejor, por causas ajenas a la pandemia.	-- / 0		Es más o menos igual de activa.	-- / 0
2022/04/26 2:53:30 p. m. CET	0.00 / 0	Femenino	-- / 0		No	-- / 0		45	-- / 0		Ciudad (más de 5000 habitantes).	-- / 0		Estoy trabajando presencialmente.	-- / 0		No	-- / 0		Sí	-- / 0		Sí	-- / 0		No	-- / 0		Sí	-- / 0		No	-- / 0		No	-- / 0		3	-- / 0		Es mejor.	-- / 0		Es mejor, por causas ajenas a la pandemia.	-- / 0		Es más o menos igual de activa.	-- / 0
2022/04/26 3:01:19 p. m. CET	0.00 / 0	Masculino	-- / 0		No	-- / 0		60	-- / 0		Gran ciudad (más de 50.000 habitantes).	-- / 0		Estoy trabajando presencialmente.	-- / 0		No	-- / 0		No	-- / 0		Sí	-- / 0		No	-- / 0		No	-- / 0		No	-- / 0		Sí	-- / 0		3	-- / 0		Es igual.	-- / 0		Es más o menos igual.	-- / 0		Es mucho menos activa.	-- / 0
2022/04/26 3:07:36 p. m. CET	0.00 / 0	Mujer	-- / 0		Sí	-- / 0		33	-- / 0		Ciudad (más de 5000 habitantes).	-- / 0		Estoy trabajando presencialmente.	-- / 0		No	-- / 0		No	-- / 0		No	-- / 0		No	-- / 0		Sí	-- / 0		No	-- / 0		No	-- / 0		0	-- / 0		Es peor.	-- / 0		Es más o menos igual.	-- / 0		Es mucho menos activa.	-- / 0
2022/04/26 3:11:03 p. m. CET	0.00 / 0	Mujer	-- / 0		No	-- / 0		30	-- / 0		Gran ciudad (más de 50.000 habitantes).	-- / 0		Soy cuidador/a del hogar y la familia.	-- / 0		No	-- / 0		No	-- / 0		No	-- / 0		No	-- / 0		No	-- / 0		No	-- / 0		No	-- / 0		3	-- / 0		Es mejor.	-- / 0		Es mejor, por causas ajenas a la pandemia.	-- / 0		Es más o menos igual de activa.	-- / 0
2022/04/26 3:15:10 p. m. CET	0.00 / 0	Mujer	-- / 0		No	-- / 0		51	-- / 0		Ciudad (más de 5000 habitantes).	-- / 0		Estoy teletrabajando total o parcialmente.	-- / 0		No	-- / 0		No	-- / 0		Sí	-- / 0		No	-- / 0		Sí	-- / 0		No	-- / 0		Sí	-- / 0		2	-- / 0		Es peor.	-- / 0		Es más o menos igual.	-- / 0		Es mucho menos activa.	-- / 0
2022/04/26 3:20:07 p. m. CET	0.00 / 0	Masculino	-- / 0		Sí	-- / 0		36	-- / 0		Gran ciudad (más de 50.000 habitantes).	-- / 0		Estoy trabajando presencialmente.	-- / 0		No	-- / 0		No	-- / 0		No	-- / 0		No	-- / 0		Sí	-- / 0		No	-- / 0		No	-- / 0		3	-- / 0		Es igual.	-- / 0		Es más o menos igual.	-- / 0		Es más o menos igual de activa.	-- / 0
2022/04/26 3:38:33 p. m. CET	0.00 / 0	Mujer	-- / 0		No	-- / 0		62	-- / 0		Ciudad (más de 5000 habitantes).	-- / 0		Estoy trabajando presencialmente.	-- / 0		No	-- / 0		No	-- / 0		Sí	-- / 0		No	-- / 0		Sí	-- / 0		No	-- / 0		No	-- / 0		2	-- / 0		Es peor.	-- / 0		Es más o menos igual.	-- / 0		Es más o menos igual de activa.	-- / 0
2022/04/26 3:39:47 p. m. CET	0.00 / 0	Femenino	-- / 0		Sí	-- / 0		30	-- / 0		Ciudad (más de 5000 habitantes).	-- / 0		Estoy trabajando presencialmente.	-- / 0		No	-- / 0		No	-- / 0		No	-- / 0		No	-- / 0		No	-- / 0		No	-- / 0		No	-- / 0		3	-- / 0		Es igual.	-- / 0		Es peor, debido a la pandemia y las consecuencias que para mí ha tenido.	-- / 0		Es mucho menos activa.	-- / 0
2022/04/26 3:48:08 p. m. CET	0.00 / 0	Femenino	-- / 0		Sí	-- / 0		33	-- / 0		Gran ciudad (más de 50.000 habitantes).	-- / 0		Soy cuidador/a del hogar y la familia.	-- / 0		No	-- / 0		No	-- / 0		No	-- / 0		No	-- / 0		Sí	-- / 0		No	-- / 0		No	-- / 0		0	-- / 0		Es peor.	-- / 0		Es peor, debido a la pandemia y las consecuencias que para mí ha tenido.	-- / 0		Es mucho menos activa.	-- / 0
2022/04/26 4:14:26 p. m. CET	0.00 / 0	Mujer	-- / 0		Sí	-- / 0		40	-- / 0		Gran ciudad (más de 50.000 habitantes).	-- / 0		Estoy trabajando presencialmente.	-- / 0		No	-- / 0		No	-- / 0		No	-- / 0		No	-- / 0		Sí	-- / 0		No	-- / 0		No	-- / 0		1	-- / 0		Es mejor.	-- / 0		Es mejor, por causas ajenas a la pandemia.	-- / 0		Es más o menos igual de activa.	-- / 0
2022/04/26 4:15:47 p. m. CET	0.00 / 0	Mujer	-- / 0		Sí	-- / 0		60	-- / 0		Ciudad (más de 5000 habitantes).	-- / 0		Estoy trabajando presencialmente.	-- / 0		No	-- / 0		Sí	-- / 0		Sí	-- / 0		No	-- / 0		Sí	-- / 0		No	-- / 0		No	-- / 0		3	-- / 0		Es peor.	-- / 0		Es más o menos igual.	-- / 0		Es mucho menos activa.	-- / 0
2022/04/26 4:42:41 p. m. CET	0.00 / 0	Mujer	-- / 0		Sí	-- / 0		59	-- / 0		Ciudad (más de 5000 habitantes).	-- / 0		Estoy trabajando presencialmente.	-- / 0		No	-- / 0		Sí	-- / 0		No	-- / 0		Sí	-- / 0		Sí	-- / 0		No	-- / 0		No	-- / 0		3	-- / 0		Es peor.	-- / 0		Es peor, por causas ajenas a la pandemia.	-- / 0		Es mucho menos activa.	-- / 0
2022/04/26 4:48:58 p. m. CET	0.00 / 0	Mujer	-- / 0		Sí	-- / 0		36	-- / 0		Ciudad (más de 5000 habitantes).	-- / 0		Estoy trabajando presencialmente.	-- / 0		No	-- / 0		No	-- / 0		No	-- / 0		Sí	-- / 0		No	-- / 0		Sí	-- / 0		Sí	-- / 0		2	-- / 0		Es peor.	-- / 0		Es peor, debido a la pandemia y las consecuencias que para mí ha tenido.	-- / 0		Es mucho menos activa.	-- / 0
2022/04/26 5:07:07 p. m. CET	0.00 / 0	Mujer	-- / 0		No	-- / 0		35	-- / 0		Pueblo pequeño (menos de 5000 habitantes).	-- / 0		Estoy trabajando presencialmente.	-- / 0		No	-- / 0		No	-- / 0		No	-- / 0		No	-- / 0		Sí	-- / 0		No	-- / 0		No	-- / 0		3	-- / 0		Es peor.	-- / 0		Es peor, debido a la pandemia y las consecuencias que para mí ha tenido.	-- / 0		Es más o menos igual de activa.	-- / 0
2022/04/26 5:19:00 p. m. CET	0.00 / 0	Mujer	-- / 0		Sí	-- / 0		32	-- / 0		Gran ciudad (más de 50.000 habitantes).	-- / 0		Estoy jubilado/a/.	-- / 0		Sí	-- / 0		No	-- / 0		No	-- / 0		No	-- / 0		No	-- / 0		Sí	-- / 0		Sí	-- / 0		3	-- / 0		Es peor.	-- / 0		Es peor, debido a la pandemia y las consecuencias que para mí ha tenido.	-- / 0		Es más o menos igual de activa.	-- / 0
2022/04/26 5:31:45 p. m. CET	0.00 / 0	Femenino	-- / 0		No	-- / 0		42	-- / 0		Ciudad (más de 5000 habitantes).	-- / 0		Estoy trabajando presencialmente.	-- / 0		No	-- / 0		Sí	-- / 0		No	-- / 0		No	-- / 0		No	-- / 0		No	-- / 0		No	-- / 0		0	-- / 0		Es igual.	-- / 0		Es peor, debido a la pandemia y las consecuencias que para mí ha tenido.	-- / 0		Es mucho menos activa.	-- / 0
2022/04/26 5:49:02 p. m. CET	0.00 / 0	Mujer	-- / 0		No	-- / 0		43	-- / 0		Ciudad (más de 5000 habitantes).	-- / 0		Soy cuidador/a del hogar y la familia.	-- / 0		No	-- / 0		No	-- / 0		No	-- / 0		No	-- / 0		No	-- / 0		No	-- / 0		No	-- / 0		2	-- / 0		Es peor.	-- / 0		Es peor, debido a la pandemia y las consecuencias que para mí ha tenido.	-- / 0		Es mucho menos activa.	-- / 0
2022/04/26 5:52:03 p. m. CET	0.00 / 0	mujer	-- / 0		Sí	-- / 0		42	-- / 0		Ciudad (más de 5000 habitantes).	-- / 0		Soy cuidador/a del hogar y la familia.	-- / 0		No	-- / 0		No	-- / 0		No	-- / 0		No	-- / 0		No	-- / 0		No	-- / 0		No	-- / 0		3	-- / 0		Es mejor.	-- / 0		Es peor, por causas ajenas a la pandemia.	-- / 0		Es más o menos igual de activa.	-- / 0
2022/04/26 5:54:57 p. m. CET	0.00 / 0	Mujer	-- / 0		No	-- / 0		37	-- / 0		Pueblo pequeño (menos de 5000 habitantes).	-- / 0		Estoy teletrabajando total o parcialmente.	-- / 0		Sí	-- / 0		No	-- / 0		No	-- / 0		No	-- / 0		No	-- / 0		No	-- / 0		No	-- / 0		3	-- / 0		Es igual.	-- / 0		Es mejor, por causas ajenas a la pandemia.	-- / 0		Es mucho menos activa.	-- / 0
2022/04/26 6:12:42 p. m. CET	0.00 / 0	Mujer	-- / 0		No	-- / 0		55	-- / 0		Gran ciudad (más de 50.000 habitantes).	-- / 0		Estoy trabajando presencialmente.	-- / 0		No	-- / 0		Sí	-- / 0		No	-- / 0		No	-- / 0		Sí	-- / 0		No	-- / 0		No	-- / 0		3	-- / 0		Es igual.	-- / 0		Es más o menos igual.	-- / 0		Es más o menos igual de activa.	-- / 0
2022/04/26 6:14:29 p. m. CET	0.00 / 0	Hombre	-- / 0		No	-- / 0		24	-- / 0		Gran ciudad (más de 50.000 habitantes).	-- / 0		Estoy estudiando.	-- / 0		No	-- / 0		No	-- / 0		No	-- / 0		Sí	-- / 0		Sí	-- / 0		No	-- / 0		No	-- / 0		1	-- / 0		Es peor.	-- / 0		Es peor, por causas ajenas a la pandemia.	-- / 0		Es mucho menos activa.	-- / 0
2022/04/26 6:25:06 p. m. CET	0.00 / 0	Mujer	-- / 0		Sí	-- / 0		26	-- / 0		Ciudad (más de 5000 habitantes).	-- / 0		Estoy estudiando y trabajando.	-- / 0		No	-- / 0		No	-- / 0		No	-- / 0		No	-- / 0		No	-- / 0		No	-- / 0		No	-- / 0		3	-- / 0		Es igual.	-- / 0		Es peor, debido a la pandemia y las consecuencias que para mí ha tenido.	-- / 0		Es mucho menos activa.	-- / 0
2022/04/26 6:25:16 p. m. CET	0.00 / 0	Mujer	-- / 0		No	-- / 0		38	-- / 0		Gran ciudad (más de 50.000 habitantes).	-- / 0		Estoy trabajando presencialmente.	-- / 0		No	-- / 0		Sí	-- / 0		No	-- / 0		No	-- / 0		Sí	-- / 0		Sí	-- / 0		No	-- / 0		3	-- / 0		Es peor.	-- / 0		Es peor, debido a la pandemia y las consecuencias que para mí ha tenido.	-- / 0		Es mucho menos activa.	-- / 0
2022/04/26 6:42:29 p. m. CET	0.00 / 0	Mujer	-- / 0		No	-- / 0		42	-- / 0		Ciudad (más de 5000 habitantes).	-- / 0		Soy cuidador/a del hogar y la familia.	-- / 0		No	-- / 0		No	-- / 0		No	-- / 0		No	-- / 0		No	-- / 0		No	-- / 0		No	-- / 0		3	-- / 0		Es peor.	-- / 0		Es peor, debido a la pandemia y las consecuencias que para mí ha tenido.	-- / 0		Es más o menos igual de activa.	-- / 0
2022/04/26 6:47:52 p. m. CET	0.00 / 0	Mujer	-- / 0		Sí	-- / 0		38	-- / 0		Ciudad (más de 5000 habitantes).	-- / 0		Estoy trabajando presencialmente.	-- / 0		No	-- / 0		Sí	-- / 0		No	-- / 0		No	-- / 0		Sí	-- / 0		No	-- / 0		No	-- / 0		2	-- / 0		Es igual.	-- / 0		Es peor, debido a la pandemia y las consecuencias que para mí ha tenido.	-- / 0		Es mucho menos activa.	-- / 0
2022/04/26 6:50:13 p. m. CET	0.00 / 0	Mujer	-- / 0		No	-- / 0		31	-- / 0		Gran ciudad (más de 50.000 habitantes).	-- / 0		Estoy trabajando presencialmente.	-- / 0		No	-- / 0		Sí	-- / 0		No	-- / 0		No	-- / 0		Sí	-- / 0		No	-- / 0		No	-- / 0		2	-- / 0		Es igual.	-- / 0		Es más o menos igual.	-- / 0		Es mucho menos activa.	-- / 0
2022/04/26 6:54:53 p. m. CET	0.00 / 0	Mujer	-- / 0		No	-- / 0		50	-- / 0		Pueblo pequeño (menos de 5000 habitantes).	-- / 0		Estoy teletrabajando total o parcialmente.	-- / 0		No	-- / 0		No	-- / 0		No	-- / 0		No	-- / 0		No	-- / 0		No	-- / 0		No	-- / 0		3	-- / 0		Es peor.	-- / 0		Es peor, debido a la pandemia y las consecuencias que para mí ha tenido.	-- / 0		Es mucho menos activa.	-- / 0
2022/04/26 7:08:37 p. m. CET	0.00 / 0	Femenino	-- / 0		Sí	-- / 0		28	-- / 0		Gran ciudad (más de 50.000 habitantes).	-- / 0		Estoy estudiando y trabajando.	-- / 0		No	-- / 0		No	-- / 0		No	-- / 0		No	-- / 0		Sí	-- / 0		No	-- / 0		No	-- / 0		2	-- / 0		Es peor.	-- / 0		Es peor, debido a la pandemia y las consecuencias que para mí ha tenido.	-- / 0		Es mucho menos activa.	-- / 0
2022/04/26 7:20:41 p. m. CET	0.00 / 0	Mujer	-- / 0		No	-- / 0		43	-- / 0		Gran ciudad (más de 50.000 habitantes).	-- / 0		Estoy trabajando presencialmente.	-- / 0		No	-- / 0		No	-- / 0		Sí	-- / 0		No	-- / 0		Sí	-- / 0		No	-- / 0		No	-- / 0		3	-- / 0		Es igual.	-- / 0		Es mejor, por causas ajenas a la pandemia.	-- / 0		Es mucho menos activa.	-- / 0
2022/04/26 7:26:06 p. m. CET	0.00 / 0	Mujer	-- / 0		No	-- / 0		34	-- / 0		Ciudad (más de 5000 habitantes).	-- / 0		Estoy trabajando presencialmente.	-- / 0		No	-- / 0		No	-- / 0		No	-- / 0		No	-- / 0		Sí	-- / 0		Sí	-- / 0		No	-- / 0		2	-- / 0		Es peor.	-- / 0		Es peor, debido a la pandemia y las consecuencias que para mí ha tenido.	-- / 0		Es mucho menos activa.	-- / 0
2022/04/26 7:28:47 p. m. CET	0.00 / 0	Varon	-- / 0		No	-- / 0		37	-- / 0		Gran ciudad (más de 50.000 habitantes).	-- / 0		Estoy trabajando presencialmente.	-- / 0		No	-- / 0		No	-- / 0		No	-- / 0		Sí	-- / 0		No	-- / 0		No	-- / 0		No	-- / 0		2	-- / 0		Es igual.	-- / 0		Es más o menos igual.	-- / 0		Es mucho menos activa.	-- / 0
2022/04/26 7:44:41 p. m. CET	0.00 / 0	Mujer	-- / 0		Sí	-- / 0		23	-- / 0		Ciudad (más de 5000 habitantes).	-- / 0		Estoy trabajando presencialmente.	-- / 0		No	-- / 0		No	-- / 0		No	-- / 0		No	-- / 0		Sí	-- / 0		No	-- / 0		No	-- / 0		3	-- / 0		Es igual.	-- / 0		Es más o menos igual.	-- / 0		Es más o menos igual de activa.	-- / 0
2022/04/26 7:49:22 p. m. CET	0.00 / 0	Mujer	-- / 0		No	-- / 0		60	-- / 0		Ciudad (más de 5000 habitantes).	-- / 0		Soy cuidador/a del hogar y la familia.	-- / 0		No	-- / 0		No	-- / 0		No	-- / 0		No	-- / 0		No	-- / 0		Sí	-- / 0		No	-- / 0		3	-- / 0		Es igual.	-- / 0		Es más o menos igual.	-- / 0		Es mucho menos activa.	-- / 0
2022/04/26 7:54:40 p. m. CET	0.00 / 0	Mujer	-- / 0		No	-- / 0		43	-- / 0		Pueblo pequeño (menos de 5000 habitantes).	-- / 0		Estoy trabajando presencialmente.	-- / 0		No	-- / 0		Sí	-- / 0		No	-- / 0		No	-- / 0		Sí	-- / 0		No	-- / 0		No	-- / 0		3	-- / 0		Es peor.	-- / 0		Es peor, debido a la pandemia y las consecuencias que para mí ha tenido.	-- / 0		Es mucho menos activa.	-- / 0
2022/04/26 8:17:48 p. m. CET	0.00 / 0	Mujer	-- / 0		No	-- / 0		21	-- / 0		Ciudad (más de 5000 habitantes).	-- / 0		Estoy estudiando.	-- / 0		No	-- / 0		No	-- / 0		No	-- / 0		No	-- / 0		Sí	-- / 0		No	-- / 0		No	-- / 0		2	-- / 0		Es igual.	-- / 0		Es más o menos igual.	-- / 0		Es más o menos igual de activa.	-- / 0
2022/04/26 8:20:18 p. m. CET	0.00 / 0	M	-- / 0		No	-- / 0		59	-- / 0		Gran ciudad (más de 50.000 habitantes).	-- / 0		Estoy trabajando presencialmente.	-- / 0		No	-- / 0		Sí	-- / 0		No	-- / 0		No	-- / 0		Sí	-- / 0		No	-- / 0		No	-- / 0		2	-- / 0		Es peor.	-- / 0		Es mejor, por causas ajenas a la pandemia.	-- / 0		Es más o menos igual de activa.	-- / 0
2022/04/26 8:33:44 p. m. CET	0.00 / 0	Mujer	-- / 0		No	-- / 0		43	-- / 0		Pueblo pequeño (menos de 5000 habitantes).	-- / 0		Estoy trabajando presencialmente.	-- / 0		No	-- / 0		No	-- / 0		No	-- / 0		No	-- / 0		No	-- / 0		No	-- / 0		Sí	-- / 0		3	-- / 0		Es igual.	-- / 0		Es peor, debido a la pandemia y las consecuencias que para mí ha tenido.	-- / 0		Es más o menos igual de activa.	-- / 0
2022/04/26 8:35:12 p. m. CET	0.00 / 0	Mujer	-- / 0		No	-- / 0		39	-- / 0		Ciudad (más de 5000 habitantes).	-- / 0		Estoy estudiando y trabajando.	-- / 0		No	-- / 0		Sí	-- / 0		No	-- / 0		No	-- / 0		No	-- / 0		Sí	-- / 0		No	-- / 0		2	-- / 0		Es igual.	-- / 0		Es más o menos igual.	-- / 0		Es mucho menos activa.	-- / 0
2022/04/26 8:36:19 p. m. CET	0.00 / 0	Hombre	-- / 0		No	-- / 0		52	-- / 0		Gran ciudad (más de 50.000 habitantes).	-- / 0		Estoy teletrabajando total o parcialmente.	-- / 0		No	-- / 0		No	-- / 0		Sí	-- / 0		No	-- / 0		Sí	-- / 0		No	-- / 0		No	-- / 0		2	-- / 0		Es igual.	-- / 0		Es más o menos igual.	-- / 0		Es mucho menos activa.	-- / 0
2022/04/26 8:48:33 p. m. CET	0.00 / 0	Mujer	-- / 0		No	-- / 0		31	-- / 0		Ciudad (más de 5000 habitantes).	-- / 0		Estoy trabajando presencialmente.	-- / 0		No	-- / 0		Sí	-- / 0		No	-- / 0		No	-- / 0		No	-- / 0		No	-- / 0		Sí	-- / 0		3	-- / 0		Es igual.	-- / 0		Es más o menos igual.	-- / 0		Es mucho menos activa.	-- / 0
2022/04/26 9:00:32 p. m. CET	0.00 / 0	Mujer	-- / 0		No	-- / 0		38	-- / 0		Pueblo pequeño (menos de 5000 habitantes).	-- / 0		Estoy trabajando presencialmente.	-- / 0		No	-- / 0		Sí	-- / 0		No	-- / 0		No	-- / 0		No	-- / 0		No	-- / 0		No	-- / 0		3	-- / 0		Es igual.	-- / 0		Es más o menos igual.	-- / 0		Es mucho menos activa.	-- / 0
2022/04/26 9:09:17 p. m. CET	0.00 / 0	Mujer	-- / 0		No	-- / 0		36	-- / 0		Gran ciudad (más de 50.000 habitantes).	-- / 0		Estoy estudiando y trabajando.	-- / 0		No	-- / 0		No	-- / 0		No	-- / 0		No	-- / 0		Sí	-- / 0		No	-- / 0		No	-- / 0		2	-- / 0		Es peor.	-- / 0		Es más o menos igual.	-- / 0		Es mucho menos activa.	-- / 0
2022/04/26 9:14:12 p. m. CET	0.00 / 0	Mujer	-- / 0		No	-- / 0		27	-- / 0		Ciudad (más de 5000 habitantes).	-- / 0		Estoy estudiando y trabajando.	-- / 0		No	-- / 0		Sí	-- / 0		No	-- / 0		Sí	-- / 0		No	-- / 0		No	-- / 0		No	-- / 0		2	-- / 0		Es igual.	-- / 0		Es mejor, por causas ajenas a la pandemia.	-- / 0		Es más o menos igual de activa.	-- / 0
2022/04/26 9:20:26 p. m. CET	0.00 / 0	Femenino	-- / 0		No	-- / 0		43	-- / 0		Pueblo pequeño (menos de 5000 habitantes).	-- / 0		Estoy trabajando presencialmente.	-- / 0		No	-- / 0		No	-- / 0		No	-- / 0		No	-- / 0		No	-- / 0		No	-- / 0		Sí	-- / 0		3	-- / 0		Es igual.	-- / 0		Es más o menos igual.	-- / 0		Es más o menos igual de activa.	-- / 0
2022/04/26 9:23:04 p. m. CET	0.00 / 0	Mujer	-- / 0		No	-- / 0		59	-- / 0		Gran ciudad (más de 50.000 habitantes).	-- / 0		Estoy trabajando presencialmente.	-- / 0		No	-- / 0		Sí	-- / 0		No	-- / 0		Sí	-- / 0		No	-- / 0		No	-- / 0		No	-- / 0		3	-- / 0		Es igual.	-- / 0		Es peor, por causas ajenas a la pandemia.	-- / 0		Es mucho menos activa.	-- / 0
2022/04/26 9:28:03 p. m. CET	0.00 / 0	Mujer	-- / 0		Sí	-- / 0		24	-- / 0		Ciudad (más de 5000 habitantes).	-- / 0		Estoy trabajando presencialmente.	-- / 0		No	-- / 0		Sí	-- / 0		Sí	-- / 0		Sí	-- / 0		Sí	-- / 0		No	-- / 0		No	-- / 0		0	-- / 0		Es igual.	-- / 0		Es mejor, por causas ajenas a la pandemia.	-- / 0		Es más o menos igual de activa.	-- / 0
2022/04/26 9:34:52 p. m. CET	0.00 / 0	Mujer	-- / 0		No	-- / 0		32	-- / 0		Gran ciudad (más de 50.000 habitantes).	-- / 0		Estoy estudiando y trabajando.	-- / 0		No	-- / 0		Sí	-- / 0		No	-- / 0		No	-- / 0		No	-- / 0		No	-- / 0		No	-- / 0		3	-- / 0		Es igual.	-- / 0		Es más o menos igual.	-- / 0		Es más o menos igual de activa.	-- / 0
2022/04/26 9:42:21 p. m. CET	0.00 / 0	Mujer	-- / 0		No	-- / 0		48	-- / 0		Ciudad (más de 5000 habitantes).	-- / 0		Estoy trabajando presencialmente.	-- / 0		No	-- / 0		No	-- / 0		Sí	-- / 0		No	-- / 0		No	-- / 0		No	-- / 0		No	-- / 0		2	-- / 0		Es igual.	-- / 0		Es más o menos igual.	-- / 0		Es más o menos igual de activa.	-- / 0
2022/04/26 10:05:00 p. m. CET	0.00 / 0	Muker	-- / 0		Sí	-- / 0		43	-- / 0		Pueblo pequeño (menos de 5000 habitantes).	-- / 0		Estoy trabajando presencialmente.	-- / 0		No	-- / 0		No	-- / 0		No	-- / 0		No	-- / 0		No	-- / 0		No	-- / 0		No	-- / 0		0	-- / 0		Es peor.	-- / 0		Es peor, debido a la pandemia y las consecuencias que para mí ha tenido.	-- / 0		Es más o menos igual de activa.	-- / 0
2022/04/26 10:08:53 p. m. CET	0.00 / 0	Mujer	-- / 0		Sí	-- / 0		26 años	-- / 0		Ciudad (más de 5000 habitantes).	-- / 0		Estoy estudiando y trabajando.	-- / 0		No	-- / 0		Sí	-- / 0		No	-- / 0		No	-- / 0		Sí	-- / 0		No	-- / 0		No	-- / 0		2	-- / 0		Es igual.	-- / 0		Es mejor, por causas ajenas a la pandemia.	-- / 0		Es mucho menos activa.	-- / 0
2022/04/26 10:11:29 p. m. CET	0.00 / 0	Mujer	-- / 0		No	-- / 0		28	-- / 0		Gran ciudad (más de 50.000 habitantes).	-- / 0		Estoy teletrabajando total o parcialmente.	-- / 0		No	-- / 0		No	-- / 0		No	-- / 0		No	-- / 0		No	-- / 0		No	-- / 0		Sí	-- / 0		3	-- / 0		Es igual.	-- / 0		Es más o menos igual.	-- / 0		Es mucho menos activa.	-- / 0
2022/04/26 10:13:54 p. m. CET	0.00 / 0	Mujer	-- / 0		No	-- / 0		43	-- / 0		Ciudad (más de 5000 habitantes).	-- / 0		Estoy estudiando.	-- / 0		No	-- / 0		No	-- / 0		No	-- / 0		No	-- / 0		Sí	-- / 0		No	-- / 0		No	-- / 0		2	-- / 0		Es igual.	-- / 0		Es más o menos igual.	-- / 0		Es mucho menos activa.	-- / 0
2022/04/26 10:18:51 p. m. CET	0.00 / 0	Femenino	-- / 0		No	-- / 0		41 años	-- / 0		Pueblo pequeño (menos de 5000 habitantes).	-- / 0		Estoy trabajando presencialmente.	-- / 0		No	-- / 0		No	-- / 0		Sí	-- / 0		No	-- / 0		No	-- / 0		No	-- / 0		No	-- / 0		2	-- / 0		Es igual.	-- / 0		Es más o menos igual.	-- / 0		Es más o menos igual de activa.	-- / 0
2022/04/26 10:24:41 p. m. CET	0.00 / 0	Mujer	-- / 0		Sí	-- / 0		38	-- / 0		Gran ciudad (más de 50.000 habitantes).	-- / 0		Soy cuidador/a del hogar y la familia.	-- / 0		Sí	-- / 0		No	-- / 0		No	-- / 0		Sí	-- / 0		No	-- / 0		Sí	-- / 0		No	-- / 0		3	-- / 0		Es peor.	-- / 0		Es más o menos igual.	-- / 0		Es mucho menos activa.	-- / 0
2022/04/26 10:36:53 p. m. CET	0.00 / 0	Mujer	-- / 0		Sí	-- / 0		43	-- / 0		Gran ciudad (más de 50.000 habitantes).	-- / 0		Estoy jubilado/a/.	-- / 0		Sí	-- / 0		No	-- / 0		Sí	-- / 0		No	-- / 0		No	-- / 0		Sí	-- / 0		Sí	-- / 0		3	-- / 0		Es igual.	-- / 0		Es mejor, por causas ajenas a la pandemia.	-- / 0		Es más o menos igual de activa.	-- / 0
2022/04/26 10:50:15 p. m. CET	0.00 / 0	Mujer	-- / 0		No	-- / 0		56	-- / 0		Gran ciudad (más de 50.000 habitantes).	-- / 0		Estoy trabajando presencialmente.	-- / 0		No	-- / 0		No	-- / 0		No	-- / 0		No	-- / 0		Sí	-- / 0		No	-- / 0		No	-- / 0		3	-- / 0		Es igual.	-- / 0		Es más o menos igual.	-- / 0		Es más o menos igual de activa.	-- / 0
2022/04/26 10:51:36 p. m. CET	0.00 / 0	Mujer	-- / 0		No	-- / 0		42	-- / 0		Gran ciudad (más de 50.000 habitantes).	-- / 0		Estoy teletrabajando total o parcialmente.	-- / 0		No	-- / 0		Sí	-- / 0		No	-- / 0		No	-- / 0		No	-- / 0		No	-- / 0		No	-- / 0		3	-- / 0		Es igual.	-- / 0		Es mejor, por causas ajenas a la pandemia.	-- / 0		Es mucho menos activa.	-- / 0
2022/04/26 11:14:32 p. m. CET	0.00 / 0	Feminino	-- / 0		No	-- / 0		30	-- / 0		Pueblo pequeño (menos de 5000 habitantes).	-- / 0		Estoy estudiando y trabajando.	-- / 0		No	-- / 0		Sí	-- / 0		Sí	-- / 0		Sí	-- / 0		No	-- / 0		No	-- / 0		Sí	-- / 0		0	-- / 0		Es igual.	-- / 0		Es mejor, por causas ajenas a la pandemia.	-- / 0		Es mucho menos activa.	-- / 0
2022/04/26 11:40:06 p. m. CET	0.00 / 0	Mujer	-- / 0		Sí	-- / 0		39	-- / 0		Gran ciudad (más de 50.000 habitantes).	-- / 0		Estoy estudiando y trabajando.	-- / 0		No	-- / 0		Sí	-- / 0		No	-- / 0		No	-- / 0		No	-- / 0		No	-- / 0		No	-- / 0		3	-- / 0		Es mejor.	-- / 0		Es más o menos igual.	-- / 0		Es mucho menos activa.	-- / 0
2022/04/26 11:50:03 p. m. CET	0.00 / 0	Mujer	-- / 0		No	-- / 0		44	-- / 0		Gran ciudad (más de 50.000 habitantes).	-- / 0		Estoy estudiando y trabajando.	-- / 0		No	-- / 0		No	-- / 0		No	-- / 0		No	-- / 0		No	-- / 0		No	-- / 0		No	-- / 0		3	-- / 0		Es igual.	-- / 0		Es mejor, debido a la pandemia y las consecuencias que para mí ha tenido.	-- / 0		Es más o menos igual de activa.	-- / 0
2022/04/27 12:06:40 a. m. CET	0.00 / 0	Femenino	-- / 0		No	-- / 0		69	-- / 0		Gran ciudad (más de 50.000 habitantes).	-- / 0		Estoy jubilado/a/.	-- / 0		No	-- / 0		No	-- / 0		No	-- / 0		No	-- / 0		No	-- / 0		No	-- / 0		No	-- / 0		3	-- / 0		Es igual.	-- / 0		Es más o menos igual.	-- / 0		Es mucho menos activa.	-- / 0
2022/04/27 12:27:34 a. m. CET	0.00 / 0	Femenino	-- / 0		No	-- / 0		42	-- / 0		Pueblo pequeño (menos de 5000 habitantes).	-- / 0		Estoy trabajando presencialmente.	-- / 0		No	-- / 0		No	-- / 0		No	-- / 0		Sí	-- / 0		No	-- / 0		Sí	-- / 0		No	-- / 0		2	-- / 0		Es igual.	-- / 0		Es más o menos igual.	-- / 0		Es más o menos igual de activa.	-- / 0
2022/04/27 1:51:55 a. m. CET	0.00 / 0	Mujer	-- / 0		Sí	-- / 0		61	-- / 0		Gran ciudad (más de 50.000 habitantes).	-- / 0		Estoy trabajando presencialmente.	-- / 0		No	-- / 0		Sí	-- / 0		No	-- / 0		Sí	-- / 0		Sí	-- / 0		Sí	-- / 0		Sí	-- / 0		3	-- / 0		Es peor.	-- / 0		Es peor, debido a la pandemia y las consecuencias que para mí ha tenido.	-- / 0		Es mucho menos activa.	-- / 0
2022/04/27 6:38:20 a. m. CET	0.00 / 0	Hombre	-- / 0		No	-- / 0		35	-- / 0		Gran ciudad (más de 50.000 habitantes).	-- / 0		Estoy estudiando y trabajando.	-- / 0		No	-- / 0		No	-- / 0		No	-- / 0		Sí	-- / 0		Sí	-- / 0		No	-- / 0		No	-- / 0		2	-- / 0		Es igual.	-- / 0		Es mejor, por causas ajenas a la pandemia.	-- / 0		Es mucho menos activa.	-- / 0
2022/04/27 6:41:26 a. m. CET	0.00 / 0	Femenino	-- / 0		No	-- / 0		45	-- / 0		Ciudad (más de 5000 habitantes).	-- / 0		Estoy trabajando presencialmente.	-- / 0		No	-- / 0		No	-- / 0		Sí	-- / 0		No	-- / 0		Sí	-- / 0		Sí	-- / 0		Sí	-- / 0		2	-- / 0		Es igual.	-- / 0		Es peor, debido a la pandemia y las consecuencias que para mí ha tenido.	-- / 0		Es mucho menos activa.	-- / 0
2022/04/27 6:44:16 a. m. CET	0.00 / 0	Mujer	-- / 0		Sí	-- / 0		46	-- / 0		Gran ciudad (más de 50.000 habitantes).	-- / 0		Estoy trabajando presencialmente.	-- / 0		No	-- / 0		No	-- / 0		No	-- / 0		No	-- / 0		Sí	-- / 0		No	-- / 0		No	-- / 0		3	-- / 0		Es peor.	-- / 0		Es peor, por causas ajenas a la pandemia.	-- / 0		Es mucho menos activa.	-- / 0
2022/04/27 6:49:40 a. m. CET	0.00 / 0	Mujer	-- / 0		No	-- / 0		36	-- / 0		Ciudad (más de 5000 habitantes).	-- / 0		Estoy trabajando presencialmente.	-- / 0		No	-- / 0		Sí	-- / 0		No	-- / 0		No	-- / 0		Sí	-- / 0		No	-- / 0		No	-- / 0		1	-- / 0		Es igual.	-- / 0		Es peor, por causas ajenas a la pandemia.	-- / 0		Es más o menos igual de activa.	-- / 0
2022/04/27 7:20:43 a. m. CET	0.00 / 0	Mujer	-- / 0		Sí	-- / 0		46	-- / 0		Gran ciudad (más de 50.000 habitantes).	-- / 0		Estoy estudiando.	-- / 0		No	-- / 0		No	-- / 0		No	-- / 0		Sí	-- / 0		No	-- / 0		No	-- / 0		No	-- / 0		2	-- / 0		Es peor.	-- / 0		Es peor, debido a la pandemia y las consecuencias que para mí ha tenido.	-- / 0		Es mucho menos activa.	-- / 0
2022/04/27 7:21:23 a. m. CET	0.00 / 0	Mujer	-- / 0		No	-- / 0		42	-- / 0		Ciudad (más de 5000 habitantes).	-- / 0		Estoy trabajando presencialmente.	-- / 0		No	-- / 0		No	-- / 0		No	-- / 0		No	-- / 0		Sí	-- / 0		No	-- / 0		No	-- / 0		2	-- / 0		Es igual.	-- / 0		Es peor, debido a la pandemia y las consecuencias que para mí ha tenido.	-- / 0		Es mucho menos activa.	-- / 0
2022/04/27 7:28:55 a. m. CET	0.00 / 0	Mujer	-- / 0		No	-- / 0		48	-- / 0		Ciudad (más de 5000 habitantes).	-- / 0		Estoy estudiando y trabajando.	-- / 0		No	-- / 0		No	-- / 0		No	-- / 0		No	-- / 0		No	-- / 0		No	-- / 0		No	-- / 0		3	-- / 0		Es igual.	-- / 0		Es peor, por causas ajenas a la pandemia.	-- / 0		Es mucho menos activa.	-- / 0
2022/04/27 9:32:37 a. m. CET	0.00 / 0	mujer	-- / 0		No	-- / 0		43	-- / 0		Ciudad (más de 5000 habitantes).	-- / 0		Estoy trabajando presencialmente.	-- / 0		No	-- / 0		Sí	-- / 0		No	-- / 0		No	-- / 0		No	-- / 0		Sí	-- / 0		Sí	-- / 0		3	-- / 0		Es peor.	-- / 0		Es más o menos igual.	-- / 0		Es mucho menos activa.	-- / 0
2022/04/27 9:35:10 a. m. CET	0.00 / 0	Mujer	-- / 0		No	-- / 0		35	-- / 0		Ciudad (más de 5000 habitantes).	-- / 0		Estoy trabajando presencialmente.	-- / 0		No	-- / 0		Sí	-- / 0		No	-- / 0		Sí	-- / 0		Sí	-- / 0		No	-- / 0		Sí	-- / 0		3	-- / 0		Es peor.	-- / 0		Es peor, debido a la pandemia y las consecuencias que para mí ha tenido.	-- / 0		Es mucho menos activa.	-- / 0
2022/04/27 10:31:39 a. m. CET	0.00 / 0	Femenino	-- / 0		No	-- / 0		36	-- / 0		Ciudad (más de 5000 habitantes).	-- / 0		Soy cuidador/a del hogar y la familia.	-- / 0		No	-- / 0		No	-- / 0		No	-- / 0		No	-- / 0		No	-- / 0		No	-- / 0		No	-- / 0		2	-- / 0		Es igual.	-- / 0		Es más o menos igual.	-- / 0		Es más o menos igual de activa.	-- / 0
2022/04/27 10:39:30 a. m. CET	0.00 / 0	Femenino	-- / 0		No	-- / 0		47	-- / 0		Ciudad (más de 5000 habitantes).	-- / 0		Soy cuidador/a del hogar y la familia.	-- / 0		No	-- / 0		No	-- / 0		No	-- / 0		No	-- / 0		No	-- / 0		No	-- / 0		No	-- / 0		3	-- / 0		Es peor.	-- / 0		Es más o menos igual.	-- / 0		Es mucho menos activa.	-- / 0
2022/04/27 10:53:05 a. m. CET	0.00 / 0	Masculino	-- / 0		No	-- / 0		51	-- / 0		Ciudad (más de 5000 habitantes).	-- / 0		Estoy trabajando presencialmente.	-- / 0		No	-- / 0		No	-- / 0		No	-- / 0		No	-- / 0		No	-- / 0		No	-- / 0		No	-- / 0		0	-- / 0		Es igual.	-- / 0		Es más o menos igual.	-- / 0		Es mucho menos activa.	-- / 0
2022/04/27 10:53:12 a. m. CET	0.00 / 0	Mujer	-- / 0		No	-- / 0		41	-- / 0		Gran ciudad (más de 50.000 habitantes).	-- / 0		Estoy trabajando presencialmente.	-- / 0		No	-- / 0		No	-- / 0		No	-- / 0		No	-- / 0		Sí	-- / 0		No	-- / 0		No	-- / 0		2	-- / 0		Es peor.	-- / 0		Es peor, debido a la pandemia y las consecuencias que para mí ha tenido.	-- / 0		Es mucho menos activa.	-- / 0
2022/04/27 11:00:53 a. m. CET	0.00 / 0	Femenino	-- / 0		No	-- / 0		33	-- / 0		Ciudad (más de 5000 habitantes).	-- / 0		Estoy trabajando presencialmente.	-- / 0		No	-- / 0		No	-- / 0		No	-- / 0		Sí	-- / 0		Sí	-- / 0		No	-- / 0		No	-- / 0		3	-- / 0		Es peor.	-- / 0		Es peor, debido a la pandemia y las consecuencias que para mí ha tenido.	-- / 0		Es mucho menos activa.	-- / 0
2022/04/27 11:13:35 a. m. CET	0.00 / 0	Mujer	-- / 0		Sí	-- / 0		42	-- / 0		Ciudad (más de 5000 habitantes).	-- / 0		Estoy trabajando presencialmente.	-- / 0		No	-- / 0		Sí	-- / 0		No	-- / 0		No	-- / 0		Sí	-- / 0		No	-- / 0		Sí	-- / 0		3	-- / 0		Es mejor.	-- / 0		Es peor, debido a la pandemia y las consecuencias que para mí ha tenido.	-- / 0		Es mucho menos activa.	-- / 0
2022/04/27 11:24:59 a. m. CET	0.00 / 0	mujer	-- / 0		Sí	-- / 0		53	-- / 0		Gran ciudad (más de 50.000 habitantes).	-- / 0		Estoy trabajando presencialmente.	-- / 0		No	-- / 0		No	-- / 0		No	-- / 0		No	-- / 0		No	-- / 0		No	-- / 0		No	-- / 0		3	-- / 0		Es peor.	-- / 0		Es más o menos igual.	-- / 0		Es mucho menos activa.	-- / 0
2022/04/27 11:30:36 a. m. CET	0.00 / 0	Mujer	-- / 0		No	-- / 0		42	-- / 0		Gran ciudad (más de 50.000 habitantes).	-- / 0		Estoy trabajando presencialmente.	-- / 0		No	-- / 0		No	-- / 0		No	-- / 0		No	-- / 0		No	-- / 0		No	-- / 0		Sí	-- / 0		3	-- / 0		Es igual.	-- / 0		Es peor, por causas ajenas a la pandemia.	-- / 0		Es más o menos igual de activa.	-- / 0
2022/04/27 11:52:23 a. m. CET	0.00 / 0	Femenino	-- / 0		Sí	-- / 0		21	-- / 0		Ciudad (más de 5000 habitantes).	-- / 0		Estoy estudiando.	-- / 0		No	-- / 0		No	-- / 0		No	-- / 0		No	-- / 0		No	-- / 0		No	-- / 0		No	-- / 0		3	-- / 0		Es igual.	-- / 0		Es más o menos igual.	-- / 0		Es más o menos igual de activa.	-- / 0
2022/04/27 11:52:38 a. m. CET	0.00 / 0	Mujer	-- / 0		No	-- / 0		19	-- / 0		Pueblo pequeño (menos de 5000 habitantes).	-- / 0		Estoy estudiando.	-- / 0		No	-- / 0		No	-- / 0		Sí	-- / 0		No	-- / 0		No	-- / 0		No	-- / 0		No	-- / 0		2	-- / 0		Es igual.	-- / 0		Es más o menos igual.	-- / 0		Es más o menos igual de activa.	-- / 0
2022/04/27 11:52:58 a. m. CET	0.00 / 0	Femenino	-- / 0		Sí	-- / 0		18	-- / 0		Ciudad (más de 5000 habitantes).	-- / 0		Soy cuidador/a del hogar y la familia.	-- / 0		No	-- / 0		No	-- / 0		No	-- / 0		No	-- / 0		No	-- / 0		No	-- / 0		Sí	-- / 0		2	-- / 0		Es peor.	-- / 0		Es mejor, por causas ajenas a la pandemia.	-- / 0		Es mucho menos activa.	-- / 0
2022/04/27 11:54:06 a. m. CET	0.00 / 0	Mujer	-- / 0		No	-- / 0		18	-- / 0		Pueblo pequeño (menos de 5000 habitantes).	-- / 0		Estoy estudiando.	-- / 0		No	-- / 0		No	-- / 0		No	-- / 0		No	-- / 0		No	-- / 0		No	-- / 0		No	-- / 0		3	-- / 0		Es igual.	-- / 0		Es más o menos igual.	-- / 0		Es más o menos igual de activa.	-- / 0
2022/04/27 11:54:16 a. m. CET	0.00 / 0	Mujer	-- / 0		No	-- / 0		20	-- / 0		Ciudad (más de 5000 habitantes).	-- / 0		Estoy trabajando presencialmente.	-- / 0		No	-- / 0		No	-- / 0		No	-- / 0		No	-- / 0		No	-- / 0		No	-- / 0		No	-- / 0		2	-- / 0		Es igual.	-- / 0		Es mejor, por causas ajenas a la pandemia.	-- / 0		Es más o menos igual de activa.	-- / 0
2022/04/27 11:56:48 a. m. CET	0.00 / 0	Mujer	-- / 0		Sí	-- / 0		24	-- / 0		Gran ciudad (más de 50.000 habitantes).	-- / 0		Estoy estudiando.	-- / 0		No	-- / 0		No	-- / 0		Sí	-- / 0		No	-- / 0		No	-- / 0		No	-- / 0		Sí	-- / 0		3	-- / 0		Es peor.	-- / 0		Es peor, debido a la pandemia y las consecuencias que para mí ha tenido.	-- / 0		Es mucho menos activa.	-- / 0
2022/04/27 12:01:17 p. m. CET	0.00 / 0	Mujer	-- / 0		No	-- / 0		18	-- / 0		Gran ciudad (más de 50.000 habitantes).	-- / 0		Estoy estudiando.	-- / 0		No	-- / 0		No	-- / 0		Sí	-- / 0		Sí	-- / 0		No	-- / 0		No	-- / 0		No	-- / 0		3	-- / 0		Es igual.	-- / 0		Es mejor, por causas ajenas a la pandemia.	-- / 0		Es más o menos igual de activa.	-- / 0
2022/04/27 12:05:44 p. m. CET	0.00 / 0	mujer	-- / 0		Sí	-- / 0		20	-- / 0		Ciudad (más de 5000 habitantes).	-- / 0		Estoy estudiando.	-- / 0		No	-- / 0		No	-- / 0		No	-- / 0		No	-- / 0		Sí	-- / 0		No	-- / 0		No	-- / 0		1	-- / 0		Es igual.	-- / 0		Es peor, por causas ajenas a la pandemia.	-- / 0		Es más o menos igual de activa.	-- / 0
2022/04/27 12:30:11 p. m. CET	0.00 / 0	Femenino	-- / 0		No	-- / 0		23	-- / 0		Ciudad (más de 5000 habitantes).	-- / 0		Estoy estudiando y trabajando.	-- / 0		No	-- / 0		No	-- / 0		Sí	-- / 0		No	-- / 0		Sí	-- / 0		No	-- / 0		No	-- / 0		2	-- / 0		Es igual.	-- / 0		Es más o menos igual.	-- / 0		Es mucho menos activa.	-- / 0
2022/04/27 12:30:16 p. m. CET	0.00 / 0	Masculino	-- / 0		No	-- / 0		19	-- / 0		Ciudad (más de 5000 habitantes).	-- / 0		Soy cuidador/a del hogar y la familia.	-- / 0		No	-- / 0		No	-- / 0		No	-- / 0		No	-- / 0		No	-- / 0		No	-- / 0		No	-- / 0		2	-- / 0		Es igual.	-- / 0		Es mejor, por causas ajenas a la pandemia.	-- / 0		Es más o menos igual de activa.	-- / 0
2022/04/27 12:41:52 p. m. CET	0.00 / 0	No binario	-- / 0		Sí	-- / 0		22	-- / 0		Gran ciudad (más de 50.000 habitantes).	-- / 0		Estoy estudiando.	-- / 0		No	-- / 0		No	-- / 0		No	-- / 0		No	-- / 0		No	-- / 0		No	-- / 0		Sí	-- / 0		3	-- / 0		Es igual.	-- / 0		Es mejor, por causas ajenas a la pandemia.	-- / 0		Es más o menos igual de activa.	-- / 0
2022/04/27 12:44:09 p. m. CET	0.00 / 0	Mujer	-- / 0		No	-- / 0		21	-- / 0		Gran ciudad (más de 50.000 habitantes).	-- / 0		Estoy estudiando.	-- / 0		No	-- / 0		No	-- / 0		No	-- / 0		No	-- / 0		No	-- / 0		No	-- / 0		No	-- / 0		3	-- / 0		Es igual.	-- / 0		Es mejor, por causas ajenas a la pandemia.	-- / 0		Es mucho menos activa.	-- / 0
2022/04/27 12:44:31 p. m. CET	0.00 / 0	Mujer	-- / 0		No	-- / 0		19	-- / 0		Gran ciudad (más de 50.000 habitantes).	-- / 0		Estoy estudiando.	-- / 0		No	-- / 0		No	-- / 0		No	-- / 0		No	-- / 0		No	-- / 0		No	-- / 0		No	-- / 0		3	-- / 0		Es igual.	-- / 0		Es mejor, por causas ajenas a la pandemia.	-- / 0		Es más o menos igual de activa.	-- / 0
2022/04/27 1:02:49 p. m. CET	0.00 / 0	mujer	-- / 0		Sí	-- / 0		20	-- / 0		Gran ciudad (más de 50.000 habitantes).	-- / 0		Estoy estudiando.	-- / 0		No	-- / 0		No	-- / 0		Sí	-- / 0		No	-- / 0		Sí	-- / 0		No	-- / 0		No	-- / 0		0	-- / 0		Es igual.	-- / 0		Es peor, por causas ajenas a la pandemia.	-- / 0		Es mucho menos activa.	-- / 0
2022/04/27 1:06:40 p. m. CET	0.00 / 0	Mujer	-- / 0		No	-- / 0		22	-- / 0		Ciudad (más de 5000 habitantes).	-- / 0		Estoy estudiando.	-- / 0		No	-- / 0		No	-- / 0		Sí	-- / 0		Sí	-- / 0		No	-- / 0		No	-- / 0		Sí	-- / 0		3	-- / 0		Es peor.	-- / 0		Es peor, debido a la pandemia y las consecuencias que para mí ha tenido.	-- / 0		Es más o menos igual de activa.	-- / 0
2022/04/27 1:10:28 p. m. CET	0.00 / 0	Mujer	-- / 0		No	-- / 0		50	-- / 0		Pueblo pequeño (menos de 5000 habitantes).	-- / 0		Estoy trabajando presencialmente.	-- / 0		No	-- / 0		Sí	-- / 0		Sí	-- / 0		No	-- / 0		No	-- / 0		No	-- / 0		No	-- / 0		3	-- / 0		Es igual.	-- / 0		Es más o menos igual.	-- / 0		Es más o menos igual de activa.	-- / 0
2022/04/27 1:10:59 p. m. CET	0.00 / 0	Mujer	-- / 0		No	-- / 0		21	-- / 0		Ciudad (más de 5000 habitantes).	-- / 0		Estoy estudiando.	-- / 0		No	-- / 0		No	-- / 0		No	-- / 0		No	-- / 0		No	-- / 0		No	-- / 0		Sí	-- / 0		3	-- / 0		Es igual.	-- / 0		Es peor, por causas ajenas a la pandemia.	-- / 0		Es más o menos igual de activa.	-- / 0
2022/04/27 1:25:32 p. m. CET	0.00 / 0	Hombre	-- / 0		No	-- / 0		21	-- / 0		Ciudad (más de 5000 habitantes).	-- / 0		Estoy estudiando y trabajando.	-- / 0		No	-- / 0		No	-- / 0		No	-- / 0		No	-- / 0		Sí	-- / 0		No	-- / 0		No	-- / 0		2	-- / 0		Es peor.	-- / 0		Es peor, por causas ajenas a la pandemia.	-- / 0		Es más o menos igual de activa.	-- / 0
2022/04/27 1:33:10 p. m. CET	0.00 / 0	Masculino	-- / 0		No	-- / 0		19	-- / 0		Gran ciudad (más de 50.000 habitantes).	-- / 0		Estoy estudiando.	-- / 0		No	-- / 0		Sí	-- / 0		Sí	-- / 0		No	-- / 0		Sí	-- / 0		No	-- / 0		No	-- / 0		2	-- / 0		Es mejor.	-- / 0		Es mejor, por causas ajenas a la pandemia.	-- / 0		Es mucho menos activa.	-- / 0
2022/04/27 1:43:02 p. m. CET	0.00 / 0	Mujer	-- / 0		No	-- / 0		34	-- / 0		Gran ciudad (más de 50.000 habitantes).	-- / 0		Estoy estudiando y trabajando.	-- / 0		No	-- / 0		Sí	-- / 0		Sí	-- / 0		No	-- / 0		No	-- / 0		Sí	-- / 0		No	-- / 0		3	-- / 0		Es igual.	-- / 0		Es más o menos igual.	-- / 0		Es mucho menos activa.	-- / 0
2022/04/27 1:50:32 p. m. CET	0.00 / 0	mujer	-- / 0		No	-- / 0		50	-- / 0		Gran ciudad (más de 50.000 habitantes).	-- / 0		Estoy teletrabajando total o parcialmente.	-- / 0		No	-- / 0		No	-- / 0		No	-- / 0		No	-- / 0		Sí	-- / 0		No	-- / 0		No	-- / 0		3	-- / 0		Es igual.	-- / 0		Es más o menos igual.	-- / 0		Es mucho menos activa.	-- / 0
2022/04/27 1:54:13 p. m. CET	0.00 / 0	Masculino	-- / 0		Sí	-- / 0		39	-- / 0		Pueblo pequeño (menos de 5000 habitantes).	-- / 0		Estoy trabajando presencialmente.	-- / 0		No	-- / 0		No	-- / 0		No	-- / 0		No	-- / 0		No	-- / 0		No	-- / 0		No	-- / 0		3	-- / 0		Es igual.	-- / 0		Es mejor, por causas ajenas a la pandemia.	-- / 0		Es mucho menos activa.	-- / 0
2022/04/27 1:54:28 p. m. CET	0.00 / 0	Femenino	-- / 0		No	-- / 0		33	-- / 0		Gran ciudad (más de 50.000 habitantes).	-- / 0		Estoy trabajando presencialmente.	-- / 0		No	-- / 0		No	-- / 0		Sí	-- / 0		No	-- / 0		Sí	-- / 0		No	-- / 0		No	-- / 0		2	-- / 0		Es igual.	-- / 0		Es más o menos igual.	-- / 0		Es mucho menos activa.	-- / 0
2022/04/27 2:18:03 p. m. CET	0.00 / 0	Mujer	-- / 0		No	-- / 0		35	-- / 0		Gran ciudad (más de 50.000 habitantes).	-- / 0		Estoy trabajando presencialmente.	-- / 0		No	-- / 0		Sí	-- / 0		No	-- / 0		No	-- / 0		No	-- / 0		No	-- / 0		Sí	-- / 0		3	-- / 0		Es peor.	-- / 0		Es más o menos igual.	-- / 0		Es mucho menos activa.	-- / 0
2022/04/27 2:33:06 p. m. CET	0.00 / 0	Mujer	-- / 0		Sí	-- / 0		38	-- / 0		Gran ciudad (más de 50.000 habitantes).	-- / 0		Estoy teletrabajando total o parcialmente.	-- / 0		No	-- / 0		No	-- / 0		No	-- / 0		No	-- / 0		No	-- / 0		No	-- / 0		No	-- / 0		3	-- / 0		Es igual.	-- / 0		Es peor, debido a la pandemia y las consecuencias que para mí ha tenido.	-- / 0		Es más o menos igual de activa.	-- / 0
2022/04/27 2:33:25 p. m. CET	0.00 / 0	Mujer	-- / 0		No	-- / 0		33	-- / 0		Pueblo pequeño (menos de 5000 habitantes).	-- / 0		Estoy trabajando presencialmente.	-- / 0		No	-- / 0		Sí	-- / 0		No	-- / 0		No	-- / 0		No	-- / 0		No	-- / 0		No	-- / 0		3	-- / 0		Es igual.	-- / 0		Es más o menos igual.	-- / 0		Es mucho menos activa.	-- / 0
2022/04/27 2:34:02 p. m. CET	0.00 / 0	Mujer	-- / 0		No	-- / 0		59	-- / 0		Ciudad (más de 5000 habitantes).	-- / 0		Soy cuidador/a del hogar y la familia.	-- / 0		No	-- / 0		No	-- / 0		No	-- / 0		Sí	-- / 0		No	-- / 0		Sí	-- / 0		Sí	-- / 0		3	-- / 0		Es igual.	-- / 0		Es más o menos igual.	-- / 0		Es mucho menos activa.	-- / 0
2022/04/27 2:42:15 p. m. CET	0.00 / 0	mujer	-- / 0		No	-- / 0		38	-- / 0		Gran ciudad (más de 50.000 habitantes).	-- / 0		Estoy estudiando y trabajando.	-- / 0		No	-- / 0		No	-- / 0		Sí	-- / 0		No	-- / 0		No	-- / 0		No	-- / 0		No	-- / 0		2	-- / 0		Es igual.	-- / 0		Es más o menos igual.	-- / 0		Es más o menos igual de activa.	-- / 0
2022/04/27 2:44:31 p. m. CET	0.00 / 0	Mujer	-- / 0		No	-- / 0		58	-- / 0		Gran ciudad (más de 50.000 habitantes).	-- / 0		Estoy trabajando presencialmente.	-- / 0		No	-- / 0		Sí	-- / 0		No	-- / 0		Sí	-- / 0		No	-- / 0		No	-- / 0		No	-- / 0		3	-- / 0		Es peor.	-- / 0		Es peor, debido a la pandemia y las consecuencias que para mí ha tenido.	-- / 0		Es mucho menos activa.	-- / 0
2022/04/27 2:44:42 p. m. CET	0.00 / 0	Mujer	-- / 0		Sí	-- / 0		30	-- / 0		Ciudad (más de 5000 habitantes).	-- / 0		Estoy teletrabajando total o parcialmente.	-- / 0		No	-- / 0		No	-- / 0		No	-- / 0		No	-- / 0		No	-- / 0		Sí	-- / 0		No	-- / 0		2	-- / 0		Es peor.	-- / 0		Es peor, debido a la pandemia y las consecuencias que para mí ha tenido.	-- / 0		Es mucho menos activa.	-- / 0
2022/04/27 2:46:00 p. m. CET	0.00 / 0	Mujer	-- / 0		Sí	-- / 0		79	-- / 0		Pueblo pequeño (menos de 5000 habitantes).	-- / 0		Estoy jubilado/a/.	-- / 0		No	-- / 0		No	-- / 0		Sí	-- / 0		No	-- / 0		No	-- / 0		No	-- / 0		No	-- / 0		3	-- / 0		Es igual.	-- / 0		Es peor, debido a la pandemia y las consecuencias que para mí ha tenido.	-- / 0		Es mucho menos activa.	-- / 0
2022/04/27 2:46:37 p. m. CET	0.00 / 0	Mujer	-- / 0		No	-- / 0		31	-- / 0		Ciudad (más de 5000 habitantes).	-- / 0		Soy cuidador/a del hogar y la familia.	-- / 0		No	-- / 0		No	-- / 0		No	-- / 0		Sí	-- / 0		Sí	-- / 0		No	-- / 0		Sí	-- / 0		2	-- / 0		Es peor.	-- / 0		Es peor, por causas ajenas a la pandemia.	-- / 0		Es más o menos igual de activa.	-- / 0
2022/04/27 2:50:44 p. m. CET	0.00 / 0	Mujer	-- / 0		Sí	-- / 0		38	-- / 0		Ciudad (más de 5000 habitantes).	-- / 0		Estoy trabajando presencialmente.	-- / 0		No	-- / 0		Sí	-- / 0		No	-- / 0		Sí	-- / 0		No	-- / 0		No	-- / 0		Sí	-- / 0		3	-- / 0		Es peor.	-- / 0		Es peor, por causas ajenas a la pandemia.	-- / 0		Es mucho menos activa.	-- / 0
2022/04/27 2:54:01 p. m. CET	0.00 / 0	Mujer	-- / 0		No	-- / 0		35	-- / 0		Pueblo pequeño (menos de 5000 habitantes).	-- / 0		Estoy trabajando presencialmente.	-- / 0		No	-- / 0		Sí	-- / 0		No	-- / 0		No	-- / 0		No	-- / 0		No	-- / 0		No	-- / 0		3	-- / 0		Es igual.	-- / 0		Es más o menos igual.	-- / 0		Es más o menos igual de activa.	-- / 0
2022/04/27 3:02:54 p. m. CET	0.00 / 0	Femenino	-- / 0		No	-- / 0		41	-- / 0		Ciudad (más de 5000 habitantes).	-- / 0		Estoy trabajando presencialmente.	-- / 0		No	-- / 0		No	-- / 0		No	-- / 0		Sí	-- / 0		No	-- / 0		No	-- / 0		No	-- / 0		2	-- / 0		Es peor.	-- / 0		Es más o menos igual.	-- / 0		Es mucho menos activa.	-- / 0
2022/04/27 3:08:40 p. m. CET	0.00 / 0	Femenino	-- / 0		No	-- / 0		34	-- / 0		Gran ciudad (más de 50.000 habitantes).	-- / 0		Estoy trabajando presencialmente.	-- / 0		No	-- / 0		No	-- / 0		No	-- / 0		No	-- / 0		No	-- / 0		No	-- / 0		No	-- / 0		3	-- / 0		Es igual.	-- / 0		Es más o menos igual.	-- / 0		Es más o menos igual de activa.	-- / 0
2022/04/27 3:16:34 p. m. CET	0.00 / 0	Mujer	-- / 0		No	-- / 0		58	-- / 0		Gran ciudad (más de 50.000 habitantes).	-- / 0		Soy cuidador/a del hogar y la familia.	-- / 0		No	-- / 0		No	-- / 0		Sí	-- / 0		No	-- / 0		Sí	-- / 0		No	-- / 0		No	-- / 0		3	-- / 0		Es igual.	-- / 0		Es mejor, debido a la pandemia y las consecuencias que para mí ha tenido.	-- / 0		Es más o menos igual de activa.	-- / 0
2022/04/27 3:17:44 p. m. CET	0.00 / 0	Femenino	-- / 0		No	-- / 0		52	-- / 0		Pueblo pequeño (menos de 5000 habitantes).	-- / 0		Estoy teletrabajando total o parcialmente.	-- / 0		No	-- / 0		No	-- / 0		No	-- / 0		No	-- / 0		No	-- / 0		Sí	-- / 0		No	-- / 0		3	-- / 0		Es peor.	-- / 0		Es peor, por causas ajenas a la pandemia.	-- / 0		Es mucho menos activa.	-- / 0
2022/04/27 3:19:10 p. m. CET	0.00 / 0	Femenino	-- / 0		No	-- / 0		62	-- / 0		Ciudad (más de 5000 habitantes).	-- / 0		Soy cuidador/a del hogar y la familia.	-- / 0		No	-- / 0		No	-- / 0		No	-- / 0		Sí	-- / 0		Sí	-- / 0		No	-- / 0		No	-- / 0		3	-- / 0		Es peor.	-- / 0		Es más o menos igual.	-- / 0		Es más o menos igual de activa.	-- / 0
2022/04/27 3:25:05 p. m. CET	0.00 / 0	Femenino	-- / 0		No	-- / 0		30	-- / 0		Ciudad (más de 5000 habitantes).	-- / 0		Estoy trabajando presencialmente.	-- / 0		No	-- / 0		No	-- / 0		No	-- / 0		No	-- / 0		Sí	-- / 0		No	-- / 0		No	-- / 0		3	-- / 0		Es igual.	-- / 0		Es más o menos igual.	-- / 0		Es más o menos igual de activa.	-- / 0
2022/04/27 3:29:55 p. m. CET	0.00 / 0	Mujeri	-- / 0		No	-- / 0		34	-- / 0		Ciudad (más de 5000 habitantes).	-- / 0		Estoy trabajando presencialmente.	-- / 0		No	-- / 0		No	-- / 0		Sí	-- / 0		No	-- / 0		No	-- / 0		No	-- / 0		No	-- / 0		2	-- / 0		Es mejor.	-- / 0		Es más o menos igual.	-- / 0		Es mucho menos activa.	-- / 0
2022/04/27 3:31:17 p. m. CET	0.00 / 0	Mujer	-- / 0		No	-- / 0		33	-- / 0		Pueblo pequeño (menos de 5000 habitantes).	-- / 0		Estoy trabajando presencialmente.	-- / 0		No	-- / 0		No	-- / 0		No	-- / 0		Sí	-- / 0		Sí	-- / 0		No	-- / 0		No	-- / 0		3	-- / 0		Es peor.	-- / 0		Es mejor, debido a la pandemia y las consecuencias que para mí ha tenido.	-- / 0		Es más o menos igual de activa.	-- / 0
2022/04/27 3:46:33 p. m. CET	0.00 / 0	Femenino	-- / 0		Sí	-- / 0		19	-- / 0		Gran ciudad (más de 50.000 habitantes).	-- / 0		Estoy estudiando.	-- / 0		No	-- / 0		No	-- / 0		No	-- / 0		No	-- / 0		Sí	-- / 0		No	-- / 0		No	-- / 0		2	-- / 0		Es igual.	-- / 0		Es peor, debido a la pandemia y las consecuencias que para mí ha tenido.	-- / 0		Es más o menos igual de activa.	-- / 0
2022/04/27 3:52:58 p. m. CET	0.00 / 0	Mujer	-- / 0		Sí	-- / 0		19	-- / 0		Gran ciudad (más de 50.000 habitantes).	-- / 0		Estoy estudiando.	-- / 0		No	-- / 0		No	-- / 0		No	-- / 0		No	-- / 0		Sí	-- / 0		No	-- / 0		No	-- / 0		3	-- / 0		Es peor.	-- / 0		Es mejor, por causas ajenas a la pandemia.	-- / 0		Es más o menos igual de activa.	-- / 0
2022/04/27 3:58:16 p. m. CET	0.00 / 0	Hombre	-- / 0		No	-- / 0		19	-- / 0		Gran ciudad (más de 50.000 habitantes).	-- / 0		Estoy estudiando.	-- / 0		No	-- / 0		No	-- / 0		Sí	-- / 0		No	-- / 0		Sí	-- / 0		No	-- / 0		No	-- / 0		2	-- / 0		Es igual.	-- / 0		Es peor, debido a la pandemia y las consecuencias que para mí ha tenido.	-- / 0		Es más o menos igual de activa.	-- / 0
2022/04/27 4:47:41 p. m. CET	0.00 / 0	Mujer	-- / 0		Sí	-- / 0		35	-- / 0		Ciudad (más de 5000 habitantes).	-- / 0		Soy cuidador/a del hogar y la familia.	-- / 0		No	-- / 0		No	-- / 0		Sí	-- / 0		No	-- / 0		Sí	-- / 0		No	-- / 0		No	-- / 0		3	-- / 0		Es peor.	-- / 0		Es mejor, por causas ajenas a la pandemia.	-- / 0		Es más o menos igual de activa.	-- / 0
2022/04/27 4:48:55 p. m. CET	0.00 / 0	Mujer	-- / 0		No	-- / 0		38	-- / 0		Pueblo pequeño (menos de 5000 habitantes).	-- / 0		Estoy trabajando presencialmente.	-- / 0		No	-- / 0		Sí	-- / 0		Sí	-- / 0		No	-- / 0		Sí	-- / 0		Sí	-- / 0		No	-- / 0		2	-- / 0		Es igual.	-- / 0		Es peor, debido a la pandemia y las consecuencias que para mí ha tenido.	-- / 0		Es mucho menos activa.	-- / 0
2022/04/27 5:30:32 p. m. CET	0.00 / 0	Mujer	-- / 0		No	-- / 0		55	-- / 0		Gran ciudad (más de 50.000 habitantes).	-- / 0		Estoy trabajando presencialmente.	-- / 0		No	-- / 0		Sí	-- / 0		Sí	-- / 0		No	-- / 0		Sí	-- / 0		Sí	-- / 0		Sí	-- / 0		3	-- / 0		Es igual.	-- / 0		Es más o menos igual.	-- / 0		Es mucho menos activa.	-- / 0
2022/04/27 5:38:33 p. m. CET	0.00 / 0	Femenino	-- / 0		No	-- / 0		34	-- / 0		Gran ciudad (más de 50.000 habitantes).	-- / 0		Estoy teletrabajando total o parcialmente.	-- / 0		No	-- / 0		Sí	-- / 0		Sí	-- / 0		No	-- / 0		Sí	-- / 0		No	-- / 0		No	-- / 0		3	-- / 0		Es mejor.	-- / 0		Es mejor, por causas ajenas a la pandemia.	-- / 0		Es mucho menos activa.	-- / 0
2022/04/27 5:38:35 p. m. CET	0.00 / 0	Mujer	-- / 0		No	-- / 0		36	-- / 0		Ciudad (más de 5000 habitantes).	-- / 0		Estoy trabajando presencialmente.	-- / 0		No	-- / 0		No	-- / 0		Sí	-- / 0		No	-- / 0		No	-- / 0		No	-- / 0		No	-- / 0		3	-- / 0		Es igual.	-- / 0		Es más o menos igual.	-- / 0		Es más o menos igual de activa.	-- / 0
2022/04/27 5:43:56 p. m. CET	0.00 / 0	mujer	-- / 0		Sí	-- / 0		39	-- / 0		Gran ciudad (más de 50.000 habitantes).	-- / 0		Estoy trabajando presencialmente.	-- / 0		No	-- / 0		No	-- / 0		No	-- / 0		No	-- / 0		No	-- / 0		No	-- / 0		No	-- / 0		3	-- / 0		Es peor.	-- / 0		Es peor, debido a la pandemia y las consecuencias que para mí ha tenido.	-- / 0		Es mucho menos activa.	-- / 0
2022/04/27 6:01:22 p. m. CET	0.00 / 0	Mujer	-- / 0		No	-- / 0		51	-- / 0		Pueblo pequeño (menos de 5000 habitantes).	-- / 0		Estoy trabajando presencialmente.	-- / 0		No	-- / 0		No	-- / 0		Sí	-- / 0		No	-- / 0		Sí	-- / 0		No	-- / 0		No	-- / 0		3	-- / 0		Es igual.	-- / 0		Es peor, por causas ajenas a la pandemia.	-- / 0		Es mucho menos activa.	-- / 0
2022/04/27 6:38:12 p. m. CET	0.00 / 0	Femenino	-- / 0		No	-- / 0		35	-- / 0		Pueblo pequeño (menos de 5000 habitantes).	-- / 0		Estoy trabajando presencialmente.	-- / 0		No	-- / 0		No	-- / 0		No	-- / 0		No	-- / 0		Sí	-- / 0		No	-- / 0		No	-- / 0		2	-- / 0		Es mejor.	-- / 0		Es mejor, por causas ajenas a la pandemia.	-- / 0		Es más o menos igual de activa.	-- / 0
2022/04/27 6:52:35 p. m. CET	0.00 / 0	Femenino	-- / 0		Sí	-- / 0		34	-- / 0		Pueblo pequeño (menos de 5000 habitantes).	-- / 0		Estoy teletrabajando total o parcialmente.	-- / 0		No	-- / 0		No	-- / 0		No	-- / 0		No	-- / 0		No	-- / 0		Sí	-- / 0		Sí	-- / 0		4	-- / 0		Es peor.	-- / 0		Es peor, por causas ajenas a la pandemia.	-- / 0		Es mucho menos activa.	-- / 0
2022/04/27 6:54:00 p. m. CET	0.00 / 0	Masculino	-- / 0		Sí	-- / 0		32	-- / 0		Gran ciudad (más de 50.000 habitantes).	-- / 0		Estoy estudiando.	-- / 0		No	-- / 0		No	-- / 0		No	-- / 0		No	-- / 0		No	-- / 0		No	-- / 0		No	-- / 0		3	-- / 0		Es igual.	-- / 0		Es peor, debido a la pandemia y las consecuencias que para mí ha tenido.	-- / 0		Es mucho menos activa.	-- / 0
2022/04/27 6:59:33 p. m. CET	0.00 / 0	Masculino	-- / 0		No	-- / 0		24	-- / 0		Ciudad (más de 5000 habitantes).	-- / 0		Estoy estudiando.	-- / 0		No	-- / 0		No	-- / 0		No	-- / 0		No	-- / 0		Sí	-- / 0		No	-- / 0		Sí	-- / 0		2	-- / 0		Es mejor.	-- / 0		Es más o menos igual.	-- / 0		Es más o menos igual de activa.	-- / 0
2022/04/27 7:06:26 p. m. CET	0.00 / 0	Mujer	-- / 0		No	-- / 0		56	-- / 0		Gran ciudad (más de 50.000 habitantes).	-- / 0		Estoy trabajando presencialmente.	-- / 0		No	-- / 0		No	-- / 0		No	-- / 0		No	-- / 0		No	-- / 0		No	-- / 0		No	-- / 0		3	-- / 0		Es igual.	-- / 0		Es más o menos igual.	-- / 0		Es mucho menos activa.	-- / 0
2022/04/27 7:07:11 p. m. CET	0.00 / 0	Femenino	-- / 0		No	-- / 0		23 años	-- / 0		Gran ciudad (más de 50.000 habitantes).	-- / 0		Estoy estudiando.	-- / 0		No	-- / 0		No	-- / 0		No	-- / 0		No	-- / 0		Sí	-- / 0		No	-- / 0		No	-- / 0		2	-- / 0		Es mejor.	-- / 0		Es más o menos igual.	-- / 0		Es más o menos igual de activa.	-- / 0
2022/04/27 7:09:03 p. m. CET	0.00 / 0	Mujer	-- / 0		No	-- / 0		25	-- / 0		Pueblo pequeño (menos de 5000 habitantes).	-- / 0		Estoy estudiando.	-- / 0		No	-- / 0		No	-- / 0		Sí	-- / 0		No	-- / 0		No	-- / 0		No	-- / 0		No	-- / 0		3	-- / 0		Es igual.	-- / 0		Es más o menos igual.	-- / 0		Es más o menos igual de activa.	-- / 0
2022/04/27 7:12:39 p. m. CET	0.00 / 0	Mujer	-- / 0		No	-- / 0		23	-- / 0		Gran ciudad (más de 50.000 habitantes).	-- / 0		Estoy estudiando y trabajando.	-- / 0		No	-- / 0		No	-- / 0		Sí	-- / 0		No	-- / 0		Sí	-- / 0		No	-- / 0		No	-- / 0		2	-- / 0		Es mejor.	-- / 0		Es mejor, por causas ajenas a la pandemia.	-- / 0		Es mucho menos activa.	-- / 0
2022/04/27 7:14:38 p. m. CET	0.00 / 0	Femenino	-- / 0		No	-- / 0		18	-- / 0		Ciudad (más de 5000 habitantes).	-- / 0		Estoy estudiando.	-- / 0		No	-- / 0		No	-- / 0		Sí	-- / 0		No	-- / 0		Sí	-- / 0		No	-- / 0		No	-- / 0		2	-- / 0		Es igual.	-- / 0		Es más o menos igual.	-- / 0		Es más o menos igual de activa.	-- / 0
2022/04/27 7:19:57 p. m. CET	0.00 / 0	Masculino	-- / 0		No	-- / 0		24	-- / 0		Gran ciudad (más de 50.000 habitantes).	-- / 0		Estoy estudiando.	-- / 0		No	-- / 0		No	-- / 0		No	-- / 0		No	-- / 0		No	-- / 0		No	-- / 0		No	-- / 0		2	-- / 0		Es igual.	-- / 0		Es más o menos igual.	-- / 0		Es más o menos igual de activa.	-- / 0
2022/04/27 7:25:29 p. m. CET	0.00 / 0	Hombre	-- / 0		No	-- / 0		45	-- / 0		Gran ciudad (más de 50.000 habitantes).	-- / 0		Estoy teletrabajando total o parcialmente.	-- / 0		No	-- / 0		No	-- / 0		No	-- / 0		No	-- / 0		Sí	-- / 0		No	-- / 0		No	-- / 0		2	-- / 0		Es igual.	-- / 0		Es peor, debido a la pandemia y las consecuencias que para mí ha tenido.	-- / 0		Es mucho menos activa.	-- / 0
2022/04/27 7:35:35 p. m. CET	0.00 / 0	Mujer	-- / 0		No	-- / 0		43	-- / 0		Ciudad (más de 5000 habitantes).	-- / 0		Estoy trabajando presencialmente.	-- / 0		No	-- / 0		Sí	-- / 0		Sí	-- / 0		Sí	-- / 0		No	-- / 0		No	-- / 0		No	-- / 0		3	-- / 0		Es igual.	-- / 0		Es peor, debido a la pandemia y las consecuencias que para mí ha tenido.	-- / 0		Es mucho menos activa.	-- / 0
2022/04/27 8:05:27 p. m. CET	0.00 / 0	Masculino	-- / 0		No	-- / 0		20	-- / 0		Gran ciudad (más de 50.000 habitantes).	-- / 0		Estoy estudiando.	-- / 0		No	-- / 0		No	-- / 0		No	-- / 0		No	-- / 0		No	-- / 0		No	-- / 0		No	-- / 0		2	-- / 0		Es peor.	-- / 0		Es peor, debido a la pandemia y las consecuencias que para mí ha tenido.	-- / 0		Es más o menos igual de activa.	-- / 0
2022/04/27 8:08:18 p. m. CET	0.00 / 0	Hombre	-- / 0		No	-- / 0		63	-- / 0		Gran ciudad (más de 50.000 habitantes).	-- / 0		Estoy jubilado/a/.	-- / 0		No	-- / 0		No	-- / 0		No	-- / 0		No	-- / 0		No	-- / 0		No	-- / 0		No	-- / 0		3	-- / 0		Es igual.	-- / 0		Es más o menos igual.	-- / 0		Es más o menos igual de activa.	-- / 0
2022/04/27 8:10:29 p. m. CET	0.00 / 0	Mujer	-- / 0		No	-- / 0		55	-- / 0		Pueblo pequeño (menos de 5000 habitantes).	-- / 0		Soy cuidador/a del hogar y la familia.	-- / 0		No	-- / 0		No	-- / 0		No	-- / 0		No	-- / 0		Sí	-- / 0		No	-- / 0		Sí	-- / 0		3	-- / 0		Es igual.	-- / 0		Es más o menos igual.	-- / 0		Es más o menos igual de activa.	-- / 0
2022/04/27 8:23:24 p. m. CET	0.00 / 0	Mujer	-- / 0		No	-- / 0		40	-- / 0		Ciudad (más de 5000 habitantes).	-- / 0		Soy cuidador/a del hogar y la familia.	-- / 0		No	-- / 0		No	-- / 0		No	-- / 0		No	-- / 0		Sí	-- / 0		No	-- / 0		No	-- / 0		3	-- / 0		Es igual.	-- / 0		Es más o menos igual.	-- / 0		Es mucho menos activa.	-- / 0
2022/04/27 8:32:08 p. m. CET	0.00 / 0	Masculino	-- / 0		No	-- / 0		54	-- / 0		Gran ciudad (más de 50.000 habitantes).	-- / 0		Estoy teletrabajando total o parcialmente.	-- / 0		No	-- / 0		No	-- / 0		No	-- / 0		No	-- / 0		Sí	-- / 0		No	-- / 0		No	-- / 0		2	-- / 0		Es igual.	-- / 0		Es más o menos igual.	-- / 0		Es mucho menos activa.	-- / 0
2022/04/27 8:33:42 p. m. CET	0.00 / 0	Masculino	-- / 0		No	-- / 0		29	-- / 0		Gran ciudad (más de 50.000 habitantes).	-- / 0		Estoy trabajando presencialmente.	-- / 0		No	-- / 0		No	-- / 0		No	-- / 0		No	-- / 0		Sí	-- / 0		No	-- / 0		No	-- / 0		2	-- / 0		Es igual.	-- / 0		Es peor, debido a la pandemia y las consecuencias que para mí ha tenido.	-- / 0		Es más o menos igual de activa.	-- / 0
2022/04/27 8:45:25 p. m. CET	0.00 / 0	Hombre	-- / 0		No	-- / 0		24	-- / 0		Gran ciudad (más de 50.000 habitantes).	-- / 0		Estoy estudiando.	-- / 0		No	-- / 0		No	-- / 0		No	-- / 0		No	-- / 0		Sí	-- / 0		No	-- / 0		No	-- / 0		1	-- / 0		Es igual.	-- / 0		Es más o menos igual.	-- / 0		Es más o menos igual de activa.	-- / 0
2022/04/27 9:04:54 p. m. CET	0.00 / 0	Mujer	-- / 0		No	-- / 0		54	-- / 0		Gran ciudad (más de 50.000 habitantes).	-- / 0		Estoy teletrabajando total o parcialmente.	-- / 0		No	-- / 0		No	-- / 0		Sí	-- / 0		No	-- / 0		Sí	-- / 0		No	-- / 0		No	-- / 0		2	-- / 0		Es igual.	-- / 0		Es más o menos igual.	-- / 0		Es más o menos igual de activa.	-- / 0
2022/04/27 9:16:03 p. m. CET	0.00 / 0	Hombre	-- / 0		No	-- / 0		49	-- / 0		Ciudad (más de 5000 habitantes).	-- / 0		Estoy trabajando presencialmente.	-- / 0		No	-- / 0		No	-- / 0		No	-- / 0		Sí	-- / 0		No	-- / 0		No	-- / 0		No	-- / 0		2	-- / 0		Es igual.	-- / 0		Es más o menos igual.	-- / 0		Es mucho menos activa.	-- / 0
2022/04/27 9:18:47 p. m. CET	0.00 / 0	Mujer	-- / 0		Sí	-- / 0		37	-- / 0		Gran ciudad (más de 50.000 habitantes).	-- / 0		Estoy trabajando presencialmente.	-- / 0		No	-- / 0		No	-- / 0		No	-- / 0		Sí	-- / 0		Sí	-- / 0		Sí	-- / 0		No	-- / 0		2	-- / 0		Es peor.	-- / 0		Es mejor, debido a la pandemia y las consecuencias que para mí ha tenido.	-- / 0		Es mucho menos activa.	-- / 0
2022/04/27 9:27:10 p. m. CET	0.00 / 0	mujer	-- / 0		No	-- / 0		54	-- / 0		Gran ciudad (más de 50.000 habitantes).	-- / 0		Estoy trabajando presencialmente.	-- / 0		No	-- / 0		Sí	-- / 0		Sí	-- / 0		No	-- / 0		No	-- / 0		No	-- / 0		No	-- / 0		2	-- / 0		Es igual.	-- / 0		Es más o menos igual.	-- / 0		Es mucho menos activa.	-- / 0
2022/04/27 9:27:23 p. m. CET	0.00 / 0	Femenino	-- / 0		No	-- / 0		59	-- / 0		Gran ciudad (más de 50.000 habitantes).	-- / 0		Estoy trabajando presencialmente.	-- / 0		No	-- / 0		Sí	-- / 0		Sí	-- / 0		No	-- / 0		No	-- / 0		No	-- / 0		Sí	-- / 0		3	-- / 0		Es peor.	-- / 0		Es peor, debido a la pandemia y las consecuencias que para mí ha tenido.	-- / 0		Es mucho menos activa.	-- / 0
2022/04/27 9:36:42 p. m. CET	0.00 / 0	Femenino	-- / 0		No	-- / 0		44	-- / 0		Gran ciudad (más de 50.000 habitantes).	-- / 0		Estoy trabajando presencialmente.	-- / 0		No	-- / 0		No	-- / 0		No	-- / 0		No	-- / 0		Sí	-- / 0		No	-- / 0		No	-- / 0		2	-- / 0		Es igual.	-- / 0		Es más o menos igual.	-- / 0		Es más o menos igual de activa.	-- / 0
2022/04/27 9:38:23 p. m. CET	0.00 / 0	Mujer	-- / 0		No	-- / 0		47	-- / 0		Ciudad (más de 5000 habitantes).	-- / 0		Estoy trabajando presencialmente.	-- / 0		No	-- / 0		Sí	-- / 0		Sí	-- / 0		No	-- / 0		Sí	-- / 0		No	-- / 0		No	-- / 0		3	-- / 0		Es peor.	-- / 0		Es peor, debido a la pandemia y las consecuencias que para mí ha tenido.	-- / 0		Es mucho menos activa.	-- / 0
2022/04/27 9:49:20 p. m. CET	0.00 / 0	Hombre	-- / 0		Sí	-- / 0		47	-- / 0		Gran ciudad (más de 50.000 habitantes).	-- / 0		Estoy trabajando presencialmente.	-- / 0		No	-- / 0		No	-- / 0		No	-- / 0		No	-- / 0		Sí	-- / 0		No	-- / 0		No	-- / 0		2	-- / 0		Es igual.	-- / 0		Es peor, por causas ajenas a la pandemia.	-- / 0		Es más o menos igual de activa.	-- / 0
2022/04/27 9:58:27 p. m. CET	0.00 / 0	FEMENINO	-- / 0		No	-- / 0		59	-- / 0		Gran ciudad (más de 50.000 habitantes).	-- / 0		Estoy teletrabajando total o parcialmente.	-- / 0		No	-- / 0		No	-- / 0		No	-- / 0		No	-- / 0		Sí	-- / 0		No	-- / 0		Sí	-- / 0		3	-- / 0		Es igual.	-- / 0		Es más o menos igual.	-- / 0		Es más o menos igual de activa.	-- / 0
2022/04/27 9:59:57 p. m. CET	0.00 / 0	Masculino	-- / 0		No	-- / 0		33	-- / 0		Ciudad (más de 5000 habitantes).	-- / 0		Estoy trabajando presencialmente.	-- / 0		No	-- / 0		Sí	-- / 0		Sí	-- / 0		No	-- / 0		Sí	-- / 0		No	-- / 0		No	-- / 0		2	-- / 0		Es peor.	-- / 0		Es más o menos igual.	-- / 0		Es más o menos igual de activa.	-- / 0
2022/04/27 10:00:07 p. m. CET	0.00 / 0	Masculino	-- / 0		No	-- / 0		33	-- / 0		Ciudad (más de 5000 habitantes).	-- / 0		Estoy trabajando presencialmente.	-- / 0		No	-- / 0		Sí	-- / 0		Sí	-- / 0		No	-- / 0		Sí	-- / 0		No	-- / 0		No	-- / 0		2	-- / 0		Es peor.	-- / 0		Es más o menos igual.	-- / 0		Es más o menos igual de activa.	-- / 0
2022/04/27 10:02:46 p. m. CET	0.00 / 0	Mujer	-- / 0		No	-- / 0		55	-- / 0		Gran ciudad (más de 50.000 habitantes).	-- / 0		Estoy trabajando presencialmente.	-- / 0		No	-- / 0		Sí	-- / 0		No	-- / 0		No	-- / 0		Sí	-- / 0		No	-- / 0		Sí	-- / 0		3	-- / 0		Es igual.	-- / 0		Es más o menos igual.	-- / 0		Es mucho menos activa.	-- / 0
2022/04/27 10:05:41 p. m. CET	0.00 / 0	Mujer	-- / 0		No	-- / 0		31	-- / 0		Pueblo pequeño (menos de 5000 habitantes).	-- / 0		Estoy trabajando presencialmente.	-- / 0		No	-- / 0		Sí	-- / 0		No	-- / 0		No	-- / 0		Sí	-- / 0		No	-- / 0		No	-- / 0		1	-- / 0		Es igual.	-- / 0		Es peor, debido a la pandemia y las consecuencias que para mí ha tenido.	-- / 0		Es más o menos igual de activa.	-- / 0
2022/04/27 10:13:05 p. m. CET	0.00 / 0	Mujer	-- / 0		No	-- / 0		48	-- / 0		Pueblo pequeño (menos de 5000 habitantes).	-- / 0		Estoy teletrabajando total o parcialmente.	-- / 0		No	-- / 0		No	-- / 0		No	-- / 0		No	-- / 0		No	-- / 0		No	-- / 0		No	-- / 0		3	-- / 0		Es igual.	-- / 0		Es más o menos igual.	-- / 0		Es mucho menos activa.	-- / 0
2022/04/27 10:39:49 p. m. CET	0.00 / 0	Femenino	-- / 0		No	-- / 0		22	-- / 0		Pueblo pequeño (menos de 5000 habitantes).	-- / 0		Estoy estudiando.	-- / 0		No	-- / 0		No	-- / 0		No	-- / 0		No	-- / 0		Sí	-- / 0		Sí	-- / 0		No	-- / 0		2	-- / 0		Es igual.	-- / 0		Es más o menos igual.	-- / 0		Es más o menos igual de activa.	-- / 0
2022/04/27 10:53:20 p. m. CET	0.00 / 0	Mujer	-- / 0		Sí	-- / 0		34	-- / 0		Pueblo pequeño (menos de 5000 habitantes).	-- / 0		Estoy trabajando presencialmente.	-- / 0		No	-- / 0		No	-- / 0		No	-- / 0		No	-- / 0		Sí	-- / 0		No	-- / 0		Sí	-- / 0		2	-- / 0		Es peor.	-- / 0		Es más o menos igual.	-- / 0		Es más o menos igual de activa.	-- / 0
2022/04/27 11:02:23 p. m. CET	0.00 / 0	Masculino	-- / 0		Sí	-- / 0		20	-- / 0		Pueblo pequeño (menos de 5000 habitantes).	-- / 0		Estoy estudiando.	-- / 0		No	-- / 0		No	-- / 0		No	-- / 0		No	-- / 0		Sí	-- / 0		No	-- / 0		No	-- / 0		3	-- / 0		Es igual.	-- / 0		Es peor, por causas ajenas a la pandemia.	-- / 0		Es más o menos igual de activa.	-- / 0
2022/04/28 5:11:36 a. m. CET	0.00 / 0	Mujer	-- / 0		No	-- / 0		38	-- / 0		Ciudad (más de 5000 habitantes).	-- / 0		Estoy trabajando presencialmente.	-- / 0		No	-- / 0		No	-- / 0		No	-- / 0		No	-- / 0		Sí	-- / 0		No	-- / 0		No	-- / 0		3	-- / 0		Es igual.	-- / 0		Es más o menos igual.	-- / 0		Es más o menos igual de activa.	-- / 0
2022/04/28 7:08:26 a. m. CET	0.00 / 0	Femenino	-- / 0		Sí	-- / 0		27	-- / 0		Ciudad (más de 5000 habitantes).	-- / 0		Estoy teletrabajando total o parcialmente.	-- / 0		No	-- / 0		No	-- / 0		Sí	-- / 0		No	-- / 0		Sí	-- / 0		No	-- / 0		No	-- / 0		3	-- / 0		Es peor.	-- / 0		Es peor, debido a la pandemia y las consecuencias que para mí ha tenido.	-- / 0		Es mucho menos activa.	-- / 0
2022/04/28 7:23:01 a. m. CET	0.00 / 0	Femenino	-- / 0		No	-- / 0		28	-- / 0		Gran ciudad (más de 50.000 habitantes).	-- / 0		Estoy trabajando presencialmente.	-- / 0		No	-- / 0		No	-- / 0		No	-- / 0		No	-- / 0		Sí	-- / 0		No	-- / 0		No	-- / 0		2	-- / 0		Es igual.	-- / 0		Es peor, debido a la pandemia y las consecuencias que para mí ha tenido.	-- / 0		Es mucho menos activa.	-- / 0
2022/04/28 9:09:48 a. m. CET	0.00 / 0	Hombre	-- / 0		No	-- / 0		29	-- / 0		Gran ciudad (más de 50.000 habitantes).	-- / 0		Estoy teletrabajando total o parcialmente.	-- / 0		No	-- / 0		No	-- / 0		No	-- / 0		No	-- / 0		Sí	-- / 0		No	-- / 0		No	-- / 0		3	-- / 0		Es mejor.	-- / 0		Es mejor, por causas ajenas a la pandemia.	-- / 0		Es más o menos igual de activa.	-- / 0
2022/04/28 9:14:34 a. m. CET	0.00 / 0	Varón	-- / 0		Sí	-- / 0		34	-- / 0		Gran ciudad (más de 50.000 habitantes).	-- / 0		Estoy trabajando presencialmente.	-- / 0		No	-- / 0		No	-- / 0		No	-- / 0		Sí	-- / 0		Sí	-- / 0		No	-- / 0		No	-- / 0		2	-- / 0		Es igual.	-- / 0		Es mejor, por causas ajenas a la pandemia.	-- / 0		Es mucho menos activa.	-- / 0
2022/04/28 9:17:05 a. m. CET	0.00 / 0	Mujer	-- / 0		Sí	-- / 0		48	-- / 0		Gran ciudad (más de 50.000 habitantes).	-- / 0		Estoy teletrabajando total o parcialmente.	-- / 0		No	-- / 0		No	-- / 0		No	-- / 0		No	-- / 0		Sí	-- / 0		No	-- / 0		Sí	-- / 0		2	-- / 0		Es peor.	-- / 0		Es peor, por causas ajenas a la pandemia.	-- / 0		Es mucho menos activa.	-- / 0
2022/04/28 10:11:17 a. m. CET	0.00 / 0	Mujer	-- / 0		No	-- / 0		43	-- / 0		Ciudad (más de 5000 habitantes).	-- / 0		Estoy trabajando presencialmente.	-- / 0		No	-- / 0		Sí	-- / 0		Sí	-- / 0		No	-- / 0		Sí	-- / 0		No	-- / 0		Sí	-- / 0		3	-- / 0		Es igual.	-- / 0		Es peor, debido a la pandemia y las consecuencias que para mí ha tenido.	-- / 0		Es mucho menos activa.	-- / 0
2022/04/28 10:14:32 a. m. CET	0.00 / 0	Hombre	-- / 0		No	-- / 0		44	-- / 0		Gran ciudad (más de 50.000 habitantes).	-- / 0		Estoy trabajando presencialmente.	-- / 0		No	-- / 0		No	-- / 0		No	-- / 0		No	-- / 0		Sí	-- / 0		No	-- / 0		No	-- / 0		2	-- / 0		Es igual.	-- / 0		Es más o menos igual.	-- / 0		Es más o menos igual de activa.	-- / 0
2022/04/28 10:18:12 a. m. CET	0.00 / 0	MUJER	-- / 0		Sí	-- / 0		37	-- / 0		Ciudad (más de 5000 habitantes).	-- / 0		Estoy trabajando presencialmente.	-- / 0		No	-- / 0		No	-- / 0		No	-- / 0		No	-- / 0		Sí	-- / 0		No	-- / 0		No	-- / 0		2	-- / 0		Es igual.	-- / 0		Es más o menos igual.	-- / 0		Es mucho menos activa.	-- / 0
2022/04/28 10:24:19 a. m. CET	0.00 / 0	Hombre	-- / 0		No	-- / 0		35	-- / 0		Gran ciudad (más de 50.000 habitantes).	-- / 0		Estoy trabajando presencialmente.	-- / 0		No	-- / 0		No	-- / 0		No	-- / 0		No	-- / 0		Sí	-- / 0		No	-- / 0		No	-- / 0		2	-- / 0		Es igual.	-- / 0		Es peor, debido a la pandemia y las consecuencias que para mí ha tenido.	-- / 0		Es más o menos igual de activa.	-- / 0
2022/04/28 10:24:35 a. m. CET	0.00 / 0	Hombre	-- / 0		No	-- / 0		39	-- / 0		Ciudad (más de 5000 habitantes).	-- / 0		Estoy trabajando presencialmente.	-- / 0		No	-- / 0		No	-- / 0		No	-- / 0		No	-- / 0		Sí	-- / 0		No	-- / 0		No	-- / 0		2	-- / 0		Es igual.	-- / 0		Es más o menos igual.	-- / 0		Es más o menos igual de activa.	-- / 0
2022/04/28 10:25:24 a. m. CET	0.00 / 0	Mujer	-- / 0		No	-- / 0		36	-- / 0		Ciudad (más de 5000 habitantes).	-- / 0		Estoy trabajando presencialmente.	-- / 0		No	-- / 0		No	-- / 0		No	-- / 0		No	-- / 0		Sí	-- / 0		No	-- / 0		No	-- / 0		3	-- / 0		Es igual.	-- / 0		Es peor, debido a la pandemia y las consecuencias que para mí ha tenido.	-- / 0		Es más o menos igual de activa.	-- / 0
2022/04/28 10:27:19 a. m. CET	0.00 / 0	mujer	-- / 0		No	-- / 0		66	-- / 0		Ciudad (más de 5000 habitantes).	-- / 0		Estoy trabajando presencialmente.	-- / 0		No	-- / 0		No	-- / 0		No	-- / 0		No	-- / 0		No	-- / 0		No	-- / 0		No	-- / 0		3	-- / 0		Es igual.	-- / 0		Es más o menos igual.	-- / 0		Es más o menos igual de activa.	-- / 0
2022/04/28 10:27:31 a. m. CET	0.00 / 0	Femenino	-- / 0		No	-- / 0		34	-- / 0		Gran ciudad (más de 50.000 habitantes).	-- / 0		Estoy teletrabajando total o parcialmente.	-- / 0		No	-- / 0		No	-- / 0		No	-- / 0		Sí	-- / 0		Sí	-- / 0		Sí	-- / 0		No	-- / 0		2	-- / 0		Es igual.	-- / 0		Es más o menos igual.	-- / 0		Es más o menos igual de activa.	-- / 0
2022/04/28 10:29:33 a. m. CET	0.00 / 0	Mujer	-- / 0		No	-- / 0		33	-- / 0		Pueblo pequeño (menos de 5000 habitantes).	-- / 0		Estoy trabajando presencialmente.	-- / 0		No	-- / 0		No	-- / 0		Sí	-- / 0		No	-- / 0		No	-- / 0		No	-- / 0		No	-- / 0		2	-- / 0		Es mejor.	-- / 0		Es mejor, por causas ajenas a la pandemia.	-- / 0		Es más o menos igual de activa.	-- / 0
2022/04/28 10:29:47 a. m. CET	0.00 / 0	Mujer	-- / 0		No	-- / 0		35	-- / 0		Ciudad (más de 5000 habitantes).	-- / 0		Soy cuidador/a del hogar y la familia.	-- / 0		No	-- / 0		No	-- / 0		No	-- / 0		No	-- / 0		No	-- / 0		No	-- / 0		Sí	-- / 0		0	-- / 0		Es igual.	-- / 0		Es más o menos igual.	-- / 0		Es más o menos igual de activa.	-- / 0
2022/04/28 10:37:32 a. m. CET	0.00 / 0	Femenino	-- / 0		No	-- / 0		32	-- / 0		Gran ciudad (más de 50.000 habitantes).	-- / 0		Estoy trabajando presencialmente.	-- / 0		No	-- / 0		No	-- / 0		No	-- / 0		No	-- / 0		Sí	-- / 0		No	-- / 0		No	-- / 0		2	-- / 0		Es igual.	-- / 0		Es más o menos igual.	-- / 0		Es más o menos igual de activa.	-- / 0
2022/04/28 10:39:18 a. m. CET	0.00 / 0	MUJER	-- / 0		No	-- / 0		34	-- / 0		Ciudad (más de 5000 habitantes).	-- / 0		Estoy trabajando presencialmente.	-- / 0		No	-- / 0		No	-- / 0		Sí	-- / 0		Sí	-- / 0		Sí	-- / 0		Sí	-- / 0		No	-- / 0		2	-- / 0		Es igual.	-- / 0		Es más o menos igual.	-- / 0		Es mucho menos activa.	-- / 0
2022/04/28 10:41:20 a. m. CET	0.00 / 0	Hombre	-- / 0		No	-- / 0		70	-- / 0		Gran ciudad (más de 50.000 habitantes).	-- / 0		Estoy jubilado/a/.	-- / 0		No	-- / 0		No	-- / 0		No	-- / 0		No	-- / 0		Sí	-- / 0		No	-- / 0		No	-- / 0		3	-- / 0		Es igual.	-- / 0		Es más o menos igual.	-- / 0		Es más o menos igual de activa.	-- / 0
2022/04/28 10:44:10 a. m. CET	0.00 / 0	Femenino	-- / 0		No	-- / 0		21	-- / 0		Pueblo pequeño (menos de 5000 habitantes).	-- / 0		Estoy estudiando.	-- / 0		No	-- / 0		No	-- / 0		No	-- / 0		Sí	-- / 0		Sí	-- / 0		No	-- / 0		No	-- / 0		2	-- / 0		Es igual.	-- / 0		Es más o menos igual.	-- / 0		Es más o menos igual de activa.	-- / 0
2022/04/28 10:49:47 a. m. CET	0.00 / 0	Mujer	-- / 0		No	-- / 0		34	-- / 0		Ciudad (más de 5000 habitantes).	-- / 0		Estoy trabajando presencialmente.	-- / 0		No	-- / 0		No	-- / 0		No	-- / 0		No	-- / 0		No	-- / 0		Sí	-- / 0		No	-- / 0		3	-- / 0		Es igual.	-- / 0		Es peor, debido a la pandemia y las consecuencias que para mí ha tenido.	-- / 0		Es mucho menos activa.	-- / 0
2022/04/28 10:56:30 a. m. CET	0.00 / 0	Mujer	-- / 0		No	-- / 0		34	-- / 0		Ciudad (más de 5000 habitantes).	-- / 0		Estoy trabajando presencialmente.	-- / 0		No	-- / 0		No	-- / 0		No	-- / 0		No	-- / 0		Sí	-- / 0		No	-- / 0		Sí	-- / 0		2	-- / 0		Es igual.	-- / 0		Es más o menos igual.	-- / 0		Es mucho menos activa.	-- / 0
2022/04/28 11:01:25 a. m. CET	0.00 / 0	Mujer	-- / 0		Sí	-- / 0		64	-- / 0		Pueblo pequeño (menos de 5000 habitantes).	-- / 0		Estoy trabajando presencialmente.	-- / 0		No	-- / 0		Sí	-- / 0		No	-- / 0		No	-- / 0		Sí	-- / 0		Sí	-- / 0		Sí	-- / 0		3	-- / 0		Es igual.	-- / 0		Es más o menos igual.	-- / 0		Es mucho menos activa.	-- / 0
2022/04/28 11:10:39 a. m. CET	0.00 / 0	Femenino	-- / 0		No	-- / 0		24	-- / 0		Pueblo pequeño (menos de 5000 habitantes).	-- / 0		Soy cuidador/a del hogar y la familia.	-- / 0		No	-- / 0		No	-- / 0		Sí	-- / 0		Sí	-- / 0		No	-- / 0		Sí	-- / 0		Sí	-- / 0		3	-- / 0		Es peor.	-- / 0		Es peor, debido a la pandemia y las consecuencias que para mí ha tenido.	-- / 0		Es mucho menos activa.	-- / 0
2022/04/28 11:11:11 a. m. CET	0.00 / 0	Varon	-- / 0		No	-- / 0		57	-- / 0		Pueblo pequeño (menos de 5000 habitantes).	-- / 0		Estoy jubilado/a/.	-- / 0		Sí	-- / 0		No	-- / 0		No	-- / 0		No	-- / 0		No	-- / 0		No	-- / 0		Sí	-- / 0		2	-- / 0		Es peor.	-- / 0		Es peor, debido a la pandemia y las consecuencias que para mí ha tenido.	-- / 0		Es mucho menos activa.	-- / 0
2022/04/28 11:12:09 a. m. CET	0.00 / 0	Hombre	-- / 0		No	-- / 0		40	-- / 0		Ciudad (más de 5000 habitantes).	-- / 0		Estoy trabajando presencialmente.	-- / 0		No	-- / 0		No	-- / 0		Sí	-- / 0		No	-- / 0		No	-- / 0		No	-- / 0		No	-- / 0		0	-- / 0		Es igual.	-- / 0		Es peor, debido a la pandemia y las consecuencias que para mí ha tenido.	-- / 0		Es mucho menos activa.	-- / 0
2022/04/28 11:21:25 a. m. CET	0.00 / 0	Femenino	-- / 0		No	-- / 0		55	-- / 0		Ciudad (más de 5000 habitantes).	-- / 0		Estoy trabajando presencialmente.	-- / 0		No	-- / 0		No	-- / 0		Sí	-- / 0		Sí	-- / 0		No	-- / 0		No	-- / 0		No	-- / 0		3	-- / 0		Es igual.	-- / 0		Es más o menos igual.	-- / 0		Es mucho menos activa.	-- / 0
2022/04/28 11:21:36 a. m. CET	0.00 / 0	Femenino	-- / 0		No	-- / 0		50	-- / 0		Gran ciudad (más de 50.000 habitantes).	-- / 0		Estoy teletrabajando total o parcialmente.	-- / 0		No	-- / 0		No	-- / 0		No	-- / 0		Sí	-- / 0		Sí	-- / 0		No	-- / 0		No	-- / 0		3	-- / 0		Es igual.	-- / 0		Es más o menos igual.	-- / 0		Es mucho menos activa.	-- / 0
2022/04/28 11:23:20 a. m. CET	0.00 / 0	Mujer	-- / 0		No	-- / 0		53	-- / 0		Gran ciudad (más de 50.000 habitantes).	-- / 0		Estoy teletrabajando total o parcialmente.	-- / 0		No	-- / 0		No	-- / 0		Sí	-- / 0		Sí	-- / 0		Sí	-- / 0		No	-- / 0		No	-- / 0		2	-- / 0		Es igual.	-- / 0		Es peor, por causas ajenas a la pandemia.	-- / 0		Es mucho menos activa.	-- / 0
2022/04/28 11:24:08 a. m. CET	0.00 / 0	Mujer	-- / 0		No	-- / 0		35	-- / 0		Ciudad (más de 5000 habitantes).	-- / 0		Estoy estudiando y trabajando.	-- / 0		No	-- / 0		No	-- / 0		No	-- / 0		No	-- / 0		Sí	-- / 0		No	-- / 0		Sí	-- / 0		2	-- / 0		Es peor.	-- / 0		Es peor, por causas ajenas a la pandemia.	-- / 0		Es más o menos igual de activa.	-- / 0
2022/04/28 11:25:38 a. m. CET	0.00 / 0	Mujer	-- / 0		No	-- / 0		30	-- / 0		Ciudad (más de 5000 habitantes).	-- / 0		Estoy trabajando presencialmente.	-- / 0		No	-- / 0		No	-- / 0		Sí	-- / 0		No	-- / 0		No	-- / 0		No	-- / 0		No	-- / 0		3	-- / 0		Es igual.	-- / 0		Es más o menos igual.	-- / 0		Es más o menos igual de activa.	-- / 0
2022/04/28 11:44:27 a. m. CET	0.00 / 0	Femenino	-- / 0		No	-- / 0		51	-- / 0		Gran ciudad (más de 50.000 habitantes).	-- / 0		Estoy teletrabajando total o parcialmente.	-- / 0		No	-- / 0		No	-- / 0		No	-- / 0		No	-- / 0		No	-- / 0		No	-- / 0		No	-- / 0		2	-- / 0		Es peor.	-- / 0		Es peor, debido a la pandemia y las consecuencias que para mí ha tenido.	-- / 0		Es mucho menos activa.	-- / 0
2022/04/28 11:44:36 a. m. CET	0.00 / 0	Mujer	-- / 0		No	-- / 0		44	-- / 0		Gran ciudad (más de 50.000 habitantes).	-- / 0		Estoy trabajando presencialmente.	-- / 0		No	-- / 0		No	-- / 0		No	-- / 0		No	-- / 0		Sí	-- / 0		No	-- / 0		Sí	-- / 0		3	-- / 0		Es peor.	-- / 0		Es peor, debido a la pandemia y las consecuencias que para mí ha tenido.	-- / 0		Es mucho menos activa.	-- / 0
2022/04/28 11:46:41 a. m. CET	0.00 / 0	Hombre	-- / 0		No	-- / 0		58	-- / 0		Gran ciudad (más de 50.000 habitantes).	-- / 0		Estoy jubilado/a/.	-- / 0		No	-- / 0		No	-- / 0		No	-- / 0		No	-- / 0		Sí	-- / 0		No	-- / 0		No	-- / 0		3	-- / 0		Es igual.	-- / 0		Es más o menos igual.	-- / 0		Es más o menos igual de activa.	-- / 0
2022/04/28 11:53:15 a. m. CET	0.00 / 0	Mujer	-- / 0		No	-- / 0		46	-- / 0		Gran ciudad (más de 50.000 habitantes).	-- / 0		Estoy teletrabajando total o parcialmente.	-- / 0		No	-- / 0		No	-- / 0		No	-- / 0		No	-- / 0		No	-- / 0		No	-- / 0		No	-- / 0		2	-- / 0		Es igual.	-- / 0		Es más o menos igual.	-- / 0		Es más o menos igual de activa.	-- / 0
2022/04/28 12:00:19 p. m. CET	0.00 / 0	Mujer	-- / 0		No	-- / 0		53	-- / 0		Gran ciudad (más de 50.000 habitantes).	-- / 0		Estoy teletrabajando total o parcialmente.	-- / 0		No	-- / 0		No	-- / 0		No	-- / 0		No	-- / 0		No	-- / 0		No	-- / 0		No	-- / 0		3	-- / 0		Es igual.	-- / 0		Es más o menos igual.	-- / 0		Es mucho menos activa.	-- / 0
2022/04/28 12:04:45 p. m. CET	0.00 / 0	mujer	-- / 0		No	-- / 0		62	-- / 0		Pueblo pequeño (menos de 5000 habitantes).	-- / 0		Estoy teletrabajando total o parcialmente.	-- / 0		No	-- / 0		No	-- / 0		No	-- / 0		No	-- / 0		No	-- / 0		No	-- / 0		No	-- / 0		3	-- / 0		Es igual.	-- / 0		Es más o menos igual.	-- / 0		Es más o menos igual de activa.	-- / 0
2022/04/28 12:10:43 p. m. CET	0.00 / 0	Mujer	-- / 0		No	-- / 0		34	-- / 0		Ciudad (más de 5000 habitantes).	-- / 0		Soy cuidador/a del hogar y la familia.	-- / 0		No	-- / 0		No	-- / 0		Sí	-- / 0		No	-- / 0		Sí	-- / 0		No	-- / 0		No	-- / 0		3	-- / 0		Es peor.	-- / 0		Es peor, debido a la pandemia y las consecuencias que para mí ha tenido.	-- / 0		Es mucho menos activa.	-- / 0
2022/04/28 12:25:39 p. m. CET	0.00 / 0	Mujer	-- / 0		No	-- / 0		40	-- / 0		Gran ciudad (más de 50.000 habitantes).	-- / 0		Estoy trabajando presencialmente.	-- / 0		No	-- / 0		Sí	-- / 0		No	-- / 0		No	-- / 0		No	-- / 0		No	-- / 0		Sí	-- / 0		3	-- / 0		Es igual.	-- / 0		Es peor, debido a la pandemia y las consecuencias que para mí ha tenido.	-- / 0		Es mucho menos activa.	-- / 0
2022/04/28 12:33:01 p. m. CET	0.00 / 0	Masculino	-- / 0		No	-- / 0		35	-- / 0		Ciudad (más de 5000 habitantes).	-- / 0		Estoy trabajando presencialmente.	-- / 0		No	-- / 0		No	-- / 0		No	-- / 0		No	-- / 0		Sí	-- / 0		No	-- / 0		No	-- / 0		2	-- / 0		Es igual.	-- / 0		Es más o menos igual.	-- / 0		Es mucho menos activa.	-- / 0
2022/04/28 12:38:26 p. m. CET	0.00 / 0	Mujer	-- / 0		Sí	-- / 0		30	-- / 0		Pueblo pequeño (menos de 5000 habitantes).	-- / 0		Estoy estudiando y trabajando.	-- / 0		No	-- / 0		No	-- / 0		No	-- / 0		No	-- / 0		Sí	-- / 0		No	-- / 0		No	-- / 0		0	-- / 0		Es igual.	-- / 0		Es peor, por causas ajenas a la pandemia.	-- / 0		Es mucho menos activa.	-- / 0
2022/04/28 12:40:06 p. m. CET	0.00 / 0	Macho	-- / 0		No	-- / 0		47	-- / 0		Pueblo pequeño (menos de 5000 habitantes).	-- / 0		Estoy teletrabajando total o parcialmente.	-- / 0		No	-- / 0		No	-- / 0		No	-- / 0		No	-- / 0		No	-- / 0		No	-- / 0		No	-- / 0		2	-- / 0		Es igual.	-- / 0		Es más o menos igual.	-- / 0		Es más o menos igual de activa.	-- / 0
2022/04/28 12:50:40 p. m. CET	0.00 / 0	Mujer	-- / 0		Sí	-- / 0		40	-- / 0		Ciudad (más de 5000 habitantes).	-- / 0		Estoy trabajando presencialmente.	-- / 0		No	-- / 0		No	-- / 0		No	-- / 0		Sí	-- / 0		No	-- / 0		No	-- / 0		No	-- / 0		3	-- / 0		Es peor.	-- / 0		Es peor, por causas ajenas a la pandemia.	-- / 0		Es mucho menos activa.	-- / 0
2022/04/28 12:57:28 p. m. CET	0.00 / 0	Mujer	-- / 0		No	-- / 0		56	-- / 0		Gran ciudad (más de 50.000 habitantes).	-- / 0		Estoy estudiando y trabajando.	-- / 0		No	-- / 0		No	-- / 0		No	-- / 0		No	-- / 0		No	-- / 0		No	-- / 0		No	-- / 0		2	-- / 0		Es igual.	-- / 0		Es más o menos igual.	-- / 0		Es más o menos igual de activa.	-- / 0
2022/04/28 1:09:19 p. m. CET	0.00 / 0	Varon	-- / 0		No	-- / 0		61	-- / 0		Gran ciudad (más de 50.000 habitantes).	-- / 0		Estoy jubilado/a/.	-- / 0		No	-- / 0		No	-- / 0		Sí	-- / 0		No	-- / 0		No	-- / 0		No	-- / 0		No	-- / 0		3	-- / 0		Es igual.	-- / 0		Es mejor, por causas ajenas a la pandemia.	-- / 0		Es más o menos igual de activa.	-- / 0
2022/04/28 1:10:51 p. m. CET	0.00 / 0	Hombre	-- / 0		No	-- / 0		45	-- / 0		Gran ciudad (más de 50.000 habitantes).	-- / 0		Estoy teletrabajando total o parcialmente.	-- / 0		No	-- / 0		No	-- / 0		No	-- / 0		Sí	-- / 0		Sí	-- / 0		Sí	-- / 0		Sí	-- / 0		3	-- / 0		Es igual.	-- / 0		Es más o menos igual.	-- / 0		Es más o menos igual de activa.	-- / 0
2022/04/28 1:20:50 p. m. CET	0.00 / 0	Mujer	-- / 0		No	-- / 0		53	-- / 0		Ciudad (más de 5000 habitantes).	-- / 0		Estoy estudiando y trabajando.	-- / 0		No	-- / 0		No	-- / 0		Sí	-- / 0		No	-- / 0		Sí	-- / 0		No	-- / 0		No	-- / 0		2	-- / 0		Es igual.	-- / 0		Es más o menos igual.	-- / 0		Es más o menos igual de activa.	-- / 0
2022/04/28 1:48:52 p. m. CET	0.00 / 0	Mujer	-- / 0		No	-- / 0		50	-- / 0		Ciudad (más de 5000 habitantes).	-- / 0		Estoy trabajando presencialmente.	-- / 0		No	-- / 0		Sí	-- / 0		No	-- / 0		No	-- / 0		No	-- / 0		No	-- / 0		No	-- / 0		3	-- / 0		Es peor.	-- / 0		Es peor, debido a la pandemia y las consecuencias que para mí ha tenido.	-- / 0		Es mucho menos activa.	-- / 0
2022/04/28 2:06:11 p. m. CET	0.00 / 0	Mujer	-- / 0		No	-- / 0		35	-- / 0		Ciudad (más de 5000 habitantes).	-- / 0		Estoy trabajando presencialmente.	-- / 0		No	-- / 0		No	-- / 0		No	-- / 0		No	-- / 0		No	-- / 0		Sí	-- / 0		No	-- / 0		3	-- / 0		Es igual.	-- / 0		Es más o menos igual.	-- / 0		Es mucho menos activa.	-- / 0
2022/04/28 2:31:46 p. m. CET	0.00 / 0	hombre	-- / 0		No	-- / 0		58	-- / 0		Ciudad (más de 5000 habitantes).	-- / 0		Estoy trabajando presencialmente.	-- / 0		No	-- / 0		No	-- / 0		Sí	-- / 0		No	-- / 0		No	-- / 0		Sí	-- / 0		No	-- / 0		3	-- / 0		Es peor.	-- / 0		Es más o menos igual.	-- / 0		Es más o menos igual de activa.	-- / 0
2022/04/28 2:43:35 p. m. CET	0.00 / 0	Mujer	-- / 0		No	-- / 0		53	-- / 0		Pueblo pequeño (menos de 5000 habitantes).	-- / 0		Estoy trabajando presencialmente.	-- / 0		No	-- / 0		No	-- / 0		No	-- / 0		Sí	-- / 0		No	-- / 0		No	-- / 0		No	-- / 0		3	-- / 0		Es igual.	-- / 0		Es más o menos igual.	-- / 0		Es más o menos igual de activa.	-- / 0
2022/04/28 2:51:45 p. m. CET	0.00 / 0	Hombre	-- / 0		No	-- / 0		53	-- / 0		Ciudad (más de 5000 habitantes).	-- / 0		Estoy teletrabajando total o parcialmente.	-- / 0		No	-- / 0		No	-- / 0		No	-- / 0		Sí	-- / 0		Sí	-- / 0		Sí	-- / 0		No	-- / 0		3	-- / 0		Es peor.	-- / 0		Es peor, debido a la pandemia y las consecuencias que para mí ha tenido.	-- / 0		Es más o menos igual de activa.	-- / 0
2022/04/28 2:58:33 p. m. CET	0.00 / 0	Femenino	-- / 0		No	-- / 0		49	-- / 0		Gran ciudad (más de 50.000 habitantes).	-- / 0		Estoy trabajando presencialmente.	-- / 0		No	-- / 0		Sí	-- / 0		No	-- / 0		No	-- / 0		No	-- / 0		No	-- / 0		Sí	-- / 0		3	-- / 0		Es igual.	-- / 0		Es peor, debido a la pandemia y las consecuencias que para mí ha tenido.	-- / 0		Es mucho menos activa.	-- / 0
2022/04/28 3:21:41 p. m. CET	0.00 / 0	Femenino	-- / 0		No	-- / 0		29	-- / 0		Ciudad (más de 5000 habitantes).	-- / 0		Estoy estudiando y trabajando.	-- / 0		No	-- / 0		No	-- / 0		No	-- / 0		No	-- / 0		Sí	-- / 0		No	-- / 0		No	-- / 0		2	-- / 0		Es igual.	-- / 0		Es peor, por causas ajenas a la pandemia.	-- / 0		Es más o menos igual de activa.	-- / 0
2022/04/28 3:37:46 p. m. CET	0.00 / 0	Hombre	-- / 0		Sí	-- / 0		35 años	-- / 0		Gran ciudad (más de 50.000 habitantes).	-- / 0		Estoy teletrabajando total o parcialmente.	-- / 0		No	-- / 0		No	-- / 0		No	-- / 0		Sí	-- / 0		Sí	-- / 0		Sí	-- / 0		No	-- / 0		2	-- / 0		Es igual.	-- / 0		Es más o menos igual.	-- / 0		Es mucho menos activa.	-- / 0
2022/04/28 3:38:27 p. m. CET	0.00 / 0	Mujer	-- / 0		No	-- / 0		65	-- / 0		Gran ciudad (más de 50.000 habitantes).	-- / 0		Estoy jubilado/a/.	-- / 0		No	-- / 0		No	-- / 0		No	-- / 0		No	-- / 0		Sí	-- / 0		No	-- / 0		Sí	-- / 0		3	-- / 0		Es igual.	-- / 0		Es peor, debido a la pandemia y las consecuencias que para mí ha tenido.	-- / 0		Es mucho menos activa.	-- / 0
2022/04/28 5:21:30 p. m. CET	0.00 / 0	Masculino	-- / 0		No	-- / 0		71	-- / 0		Ciudad (más de 5000 habitantes).	-- / 0		Estoy trabajando presencialmente.	-- / 0		No	-- / 0		No	-- / 0		No	-- / 0		No	-- / 0		No	-- / 0		No	-- / 0		No	-- / 0		3	-- / 0		Es igual.	-- / 0		Es más o menos igual.	-- / 0		Es más o menos igual de activa.	-- / 0
2022/04/28 5:47:50 p. m. CET	0.00 / 0	Mujer	-- / 0		Sí	-- / 0		47	-- / 0		Pueblo pequeño (menos de 5000 habitantes).	-- / 0		Estoy jubilado/a/.	-- / 0		Sí	-- / 0		No	-- / 0		No	-- / 0		No	-- / 0		No	-- / 0		Sí	-- / 0		No	-- / 0		3	-- / 0		Es igual.	-- / 0		Es peor, por causas ajenas a la pandemia.	-- / 0		Es mucho menos activa.	-- / 0
2022/04/28 5:58:35 p. m. CET	0.00 / 0	Mujer	-- / 0		No	-- / 0		40	-- / 0		Pueblo pequeño (menos de 5000 habitantes).	-- / 0		Estoy trabajando presencialmente.	-- / 0		No	-- / 0		Sí	-- / 0		No	-- / 0		No	-- / 0		Sí	-- / 0		No	-- / 0		No	-- / 0		2	-- / 0		Es peor.	-- / 0		Es más o menos igual.	-- / 0		Es mucho menos activa.	-- / 0
2022/04/28 6:38:36 p. m. CET	0.00 / 0	Mujer	-- / 0		No	-- / 0		34	-- / 0		Gran ciudad (más de 50.000 habitantes).	-- / 0		Estoy teletrabajando total o parcialmente.	-- / 0		No	-- / 0		No	-- / 0		No	-- / 0		No	-- / 0		Sí	-- / 0		No	-- / 0		No	-- / 0		2	-- / 0		Es igual.	-- / 0		Es más o menos igual.	-- / 0		Es más o menos igual de activa.	-- / 0
2022/04/28 7:09:34 p. m. CET	0.00 / 0	Mujer	-- / 0		No	-- / 0		32	-- / 0		Pueblo pequeño (menos de 5000 habitantes).	-- / 0		Estoy trabajando presencialmente.	-- / 0		No	-- / 0		No	-- / 0		No	-- / 0		No	-- / 0		No	-- / 0		No	-- / 0		No	-- / 0		0	-- / 0		Es peor.	-- / 0		Es peor, debido a la pandemia y las consecuencias que para mí ha tenido.	-- / 0		Es mucho menos activa.	-- / 0
2022/04/28 7:12:40 p. m. CET	0.00 / 0	Mujer	-- / 0		Sí	-- / 0		42	-- / 0		Gran ciudad (más de 50.000 habitantes).	-- / 0		Estoy trabajando presencialmente.	-- / 0		No	-- / 0		No	-- / 0		Sí	-- / 0		Sí	-- / 0		No	-- / 0		No	-- / 0		No	-- / 0		0	-- / 0		Es peor.	-- / 0		Es peor, debido a la pandemia y las consecuencias que para mí ha tenido.	-- / 0		Es mucho menos activa.	-- / 0
2022/04/28 7:35:59 p. m. CET	0.00 / 0	Masculino	-- / 0		No	-- / 0		34	-- / 0		Ciudad (más de 5000 habitantes).	-- / 0		Estoy trabajando presencialmente.	-- / 0		No	-- / 0		No	-- / 0		No	-- / 0		No	-- / 0		Sí	-- / 0		No	-- / 0		No	-- / 0		2	-- / 0		Es igual.	-- / 0		Es más o menos igual.	-- / 0		Es más o menos igual de activa.	-- / 0
2022/04/28 7:58:55 p. m. CET	0.00 / 0	Mujer	-- / 0		Sí	-- / 0		35	-- / 0		Ciudad (más de 5000 habitantes).	-- / 0		Soy cuidador/a del hogar y la familia.	-- / 0		No	-- / 0		No	-- / 0		No	-- / 0		No	-- / 0		Sí	-- / 0		No	-- / 0		No	-- / 0		3	-- / 0		Es peor.	-- / 0		Es peor, debido a la pandemia y las consecuencias que para mí ha tenido.	-- / 0		Es mucho menos activa.	-- / 0
2022/04/28 8:01:01 p. m. CET	0.00 / 0	Femenino	-- / 0		No	-- / 0		36	-- / 0		Gran ciudad (más de 50.000 habitantes).	-- / 0		Estoy estudiando.	-- / 0		No	-- / 0		No	-- / 0		No	-- / 0		No	-- / 0		Sí	-- / 0		No	-- / 0		Sí	-- / 0		2	-- / 0		Es mejor.	-- / 0		Es mejor, por causas ajenas a la pandemia.	-- / 0		Es más o menos igual de activa.	-- / 0
2022/04/28 8:49:11 p. m. CET	0.00 / 0	Mujer	-- / 0		No	-- / 0		36	-- / 0		Pueblo pequeño (menos de 5000 habitantes).	-- / 0		Estoy estudiando.	-- / 0		No	-- / 0		No	-- / 0		No	-- / 0		No	-- / 0		No	-- / 0		No	-- / 0		No	-- / 0		3	-- / 0		Es igual.	-- / 0		Es peor, debido a la pandemia y las consecuencias que para mí ha tenido.	-- / 0		Es más o menos igual de activa.	-- / 0
2022/04/28 8:55:13 p. m. CET	0.00 / 0	Hombre	-- / 0		No	-- / 0		42	-- / 0		Gran ciudad (más de 50.000 habitantes).	-- / 0		Estoy trabajando presencialmente.	-- / 0		Sí	-- / 0		No	-- / 0		No	-- / 0		No	-- / 0		Sí	-- / 0		No	-- / 0		Sí	-- / 0		3	-- / 0		Es mejor.	-- / 0		Es más o menos igual.	-- / 0		Es más o menos igual de activa.	-- / 0
2022/04/28 8:56:05 p. m. CET	0.00 / 0	Masculino	-- / 0		No	-- / 0		32	-- / 0		Gran ciudad (más de 50.000 habitantes).	-- / 0		Estoy trabajando presencialmente.	-- / 0		No	-- / 0		Sí	-- / 0		No	-- / 0		No	-- / 0		No	-- / 0		No	-- / 0		No	-- / 0		3	-- / 0		Es igual.	-- / 0		Es más o menos igual.	-- / 0		Es más o menos igual de activa.	-- / 0
2022/04/28 9:22:21 p. m. CET	0.00 / 0	Mujer	-- / 0		No	-- / 0		32	-- / 0		Ciudad (más de 5000 habitantes).	-- / 0		Estoy trabajando presencialmente.	-- / 0		No	-- / 0		Sí	-- / 0		No	-- / 0		No	-- / 0		Sí	-- / 0		No	-- / 0		No	-- / 0		3	-- / 0		Es igual.	-- / 0		Es más o menos igual.	-- / 0		Es mucho menos activa.	-- / 0
2022/04/28 9:59:37 p. m. CET	0.00 / 0	Mujer	-- / 0		No	-- / 0		56	-- / 0		Pueblo pequeño (menos de 5000 habitantes).	-- / 0		Estoy trabajando presencialmente.	-- / 0		No	-- / 0		No	-- / 0		Sí	-- / 0		Sí	-- / 0		Sí	-- / 0		No	-- / 0		No	-- / 0		2	-- / 0		Es peor.	-- / 0		Es peor, por causas ajenas a la pandemia.	-- / 0		Es mucho menos activa.	-- / 0
2022/04/28 10:06:32 p. m. CET	0.00 / 0	Mujer	-- / 0		No	-- / 0		44	-- / 0		Pueblo pequeño (menos de 5000 habitantes).	-- / 0		Estoy trabajando presencialmente.	-- / 0		No	-- / 0		No	-- / 0		Sí	-- / 0		No	-- / 0		Sí	-- / 0		No	-- / 0		No	-- / 0		2	-- / 0		Es igual.	-- / 0		Es peor, debido a la pandemia y las consecuencias que para mí ha tenido.	-- / 0		Es mucho menos activa.	-- / 0
2022/04/28 10:07:59 p. m. CET	0.00 / 0	Mujer	-- / 0		No	-- / 0		50	-- / 0		Pueblo pequeño (menos de 5000 habitantes).	-- / 0		Estoy teletrabajando total o parcialmente.	-- / 0		No	-- / 0		No	-- / 0		Sí	-- / 0		Sí	-- / 0		Sí	-- / 0		No	-- / 0		No	-- / 0		2	-- / 0		Es peor.	-- / 0		Es peor, debido a la pandemia y las consecuencias que para mí ha tenido.	-- / 0		Es mucho menos activa.	-- / 0
2022/04/28 10:18:55 p. m. CET	0.00 / 0	Mujer	-- / 0		No	-- / 0		32	-- / 0		Pueblo pequeño (menos de 5000 habitantes).	-- / 0		Soy cuidador/a del hogar y la familia.	-- / 0		No	-- / 0		Sí	-- / 0		Sí	-- / 0		No	-- / 0		Sí	-- / 0		No	-- / 0		Sí	-- / 0		3	-- / 0		Es igual.	-- / 0		Es peor, debido a la pandemia y las consecuencias que para mí ha tenido.	-- / 0		Es mucho menos activa.	-- / 0
2022/04/28 10:23:04 p. m. CET	0.00 / 0	Hombres	-- / 0		No	-- / 0		37	-- / 0		Gran ciudad (más de 50.000 habitantes).	-- / 0		Estoy trabajando presencialmente.	-- / 0		No	-- / 0		No	-- / 0		No	-- / 0		Sí	-- / 0		Sí	-- / 0		No	-- / 0		No	-- / 0		2	-- / 0		Es igual.	-- / 0		Es mejor, por causas ajenas a la pandemia.	-- / 0		Es mucho menos activa.	-- / 0
2022/04/28 10:38:25 p. m. CET	0.00 / 0	mujer	-- / 0		No	-- / 0		56	-- / 0		Ciudad (más de 5000 habitantes).	-- / 0		Estoy trabajando presencialmente.	-- / 0		No	-- / 0		No	-- / 0		Sí	-- / 0		Sí	-- / 0		Sí	-- / 0		No	-- / 0		Sí	-- / 0		3	-- / 0		Es igual.	-- / 0		Es más o menos igual.	-- / 0		Es mucho menos activa.	-- / 0
2022/04/28 10:43:19 p. m. CET	0.00 / 0	Mujer	-- / 0		No	-- / 0		45	-- / 0		Gran ciudad (más de 50.000 habitantes).	-- / 0		Estoy trabajando presencialmente.	-- / 0		No	-- / 0		No	-- / 0		No	-- / 0		Sí	-- / 0		Sí	-- / 0		No	-- / 0		No	-- / 0		3	-- / 0		Es peor.	-- / 0		Es peor, debido a la pandemia y las consecuencias que para mí ha tenido.	-- / 0		Es mucho menos activa.	-- / 0
2022/04/28 10:50:00 p. m. CET	0.00 / 0	Mujer	-- / 0		No	-- / 0		33	-- / 0		Ciudad (más de 5000 habitantes).	-- / 0		Soy cuidador/a del hogar y la familia.	-- / 0		No	-- / 0		Sí	-- / 0		Sí	-- / 0		No	-- / 0		No	-- / 0		No	-- / 0		Sí	-- / 0		3	-- / 0		Es peor.	-- / 0		Es peor, debido a la pandemia y las consecuencias que para mí ha tenido.	-- / 0		Es mucho menos activa.	-- / 0
2022/04/28 11:07:23 p. m. CET	0.00 / 0	Mujer	-- / 0		No	-- / 0		38	-- / 0		Pueblo pequeño (menos de 5000 habitantes).	-- / 0		Estoy trabajando presencialmente.	-- / 0		No	-- / 0		No	-- / 0		No	-- / 0		No	-- / 0		No	-- / 0		No	-- / 0		Sí	-- / 0		3	-- / 0		Es peor.	-- / 0		Es peor, debido a la pandemia y las consecuencias que para mí ha tenido.	-- / 0		Es mucho menos activa.	-- / 0
2022/04/29 12:02:35 a. m. CET	0.00 / 0	Masculino	-- / 0		No	-- / 0		27	-- / 0		Pueblo pequeño (menos de 5000 habitantes).	-- / 0		Estoy estudiando.	-- / 0		No	-- / 0		No	-- / 0		No	-- / 0		No	-- / 0		No	-- / 0		No	-- / 0		No	-- / 0		3	-- / 0		Es peor.	-- / 0		Es más o menos igual.	-- / 0		Es más o menos igual de activa.	-- / 0
2022/04/29 1:24:23 a. m. CET	0.00 / 0	Masculino	-- / 0		No	-- / 0		23	-- / 0		Gran ciudad (más de 50.000 habitantes).	-- / 0		Estoy trabajando presencialmente.	-- / 0		No	-- / 0		No	-- / 0		No	-- / 0		No	-- / 0		No	-- / 0		No	-- / 0		No	-- / 0		3	-- / 0		Es igual.	-- / 0		Es más o menos igual.	-- / 0		Es más o menos igual de activa.	-- / 0
2022/04/29 5:46:15 a. m. CET	0.00 / 0	Femenino	-- / 0		No	-- / 0		31	-- / 0		Ciudad (más de 5000 habitantes).	-- / 0		Estoy trabajando presencialmente.	-- / 0		No	-- / 0		Sí	-- / 0		Sí	-- / 0		Sí	-- / 0		Sí	-- / 0		No	-- / 0		No	-- / 0		3	-- / 0		Es igual.	-- / 0		Es más o menos igual.	-- / 0		Es mucho menos activa.	-- / 0
2022/04/29 6:22:18 a. m. CET	0.00 / 0	Mujer	-- / 0		No	-- / 0		33	-- / 0		Gran ciudad (más de 50.000 habitantes).	-- / 0		Estoy trabajando presencialmente.	-- / 0		No	-- / 0		No	-- / 0		No	-- / 0		No	-- / 0		No	-- / 0		No	-- / 0		Sí	-- / 0		2	-- / 0		Es mejor.	-- / 0		Es mejor, por causas ajenas a la pandemia.	-- / 0		Es más o menos igual de activa.	-- / 0
2022/04/29 6:26:33 a. m. CET	0.00 / 0	Mujer	-- / 0		No	-- / 0		31	-- / 0		Ciudad (más de 5000 habitantes).	-- / 0		Estoy trabajando presencialmente.	-- / 0		No	-- / 0		No	-- / 0		No	-- / 0		Sí	-- / 0		Sí	-- / 0		Sí	-- / 0		Sí	-- / 0		2	-- / 0		Es peor.	-- / 0		Es peor, debido a la pandemia y las consecuencias que para mí ha tenido.	-- / 0		Es mucho menos activa.	-- / 0
2022/04/29 6:49:31 a. m. CET	0.00 / 0	Mujer	-- / 0		No	-- / 0		55	-- / 0		Pueblo pequeño (menos de 5000 habitantes).	-- / 0		Estoy trabajando presencialmente.	-- / 0		No	-- / 0		No	-- / 0		Sí	-- / 0		No	-- / 0		Sí	-- / 0		No	-- / 0		No	-- / 0		3	-- / 0		Es igual.	-- / 0		Es más o menos igual.	-- / 0		Es más o menos igual de activa.	-- / 0
2022/04/29 6:51:01 a. m. CET	0.00 / 0	Mujer	-- / 0		Sí	-- / 0		37	-- / 0		Pueblo pequeño (menos de 5000 habitantes).	-- / 0		Estoy trabajando presencialmente.	-- / 0		No	-- / 0		No	-- / 0		No	-- / 0		No	-- / 0		Sí	-- / 0		No	-- / 0		No	-- / 0		2	-- / 0		Es peor.	-- / 0		Es peor, debido a la pandemia y las consecuencias que para mí ha tenido.	-- / 0		Es mucho menos activa.	-- / 0
2022/04/29 7:52:50 a. m. CET	0.00 / 0	Mujer	-- / 0		No	-- / 0		30	-- / 0		Ciudad (más de 5000 habitantes).	-- / 0		Estoy trabajando presencialmente.	-- / 0		No	-- / 0		Sí	-- / 0		No	-- / 0		No	-- / 0		No	-- / 0		No	-- / 0		No	-- / 0		2	-- / 0		Es mejor.	-- / 0		Es mejor, por causas ajenas a la pandemia.	-- / 0		Es más o menos igual de activa.	-- / 0
2022/04/29 8:01:59 a. m. CET	0.00 / 0	Masculino	-- / 0		No	-- / 0		37	-- / 0		Gran ciudad (más de 50.000 habitantes).	-- / 0		Estoy trabajando presencialmente.	-- / 0		No	-- / 0		No	-- / 0		No	-- / 0		No	-- / 0		Sí	-- / 0		No	-- / 0		No	-- / 0		3	-- / 0		Es igual.	-- / 0		Es más o menos igual.	-- / 0		Es más o menos igual de activa.	-- / 0
2022/04/29 8:21:08 a. m. CET	0.00 / 0	Mujer	-- / 0		Sí	-- / 0		43	-- / 0		Ciudad (más de 5000 habitantes).	-- / 0		Estoy jubilado/a/.	-- / 0		Sí	-- / 0		No	-- / 0		Sí	-- / 0		No	-- / 0		Sí	-- / 0		Sí	-- / 0		No	-- / 0		2	-- / 0		Es igual.	-- / 0		Es más o menos igual.	-- / 0		Es mucho menos activa.	-- / 0
2022/04/29 8:23:24 a. m. CET	0.00 / 0	Hombre	-- / 0		No	-- / 0		28	-- / 0		Gran ciudad (más de 50.000 habitantes).	-- / 0		Estoy trabajando presencialmente.	-- / 0		No	-- / 0		No	-- / 0		No	-- / 0		No	-- / 0		No	-- / 0		No	-- / 0		No	-- / 0		3	-- / 0		Es mejor.	-- / 0		Es peor, por causas ajenas a la pandemia.	-- / 0		Es más o menos igual de activa.	-- / 0
2022/04/29 8:28:38 a. m. CET	0.00 / 0	Mujer	-- / 0		No	-- / 0		45	-- / 0		Gran ciudad (más de 50.000 habitantes).	-- / 0		Estoy trabajando presencialmente.	-- / 0		No	-- / 0		No	-- / 0		No	-- / 0		Sí	-- / 0		No	-- / 0		No	-- / 0		Sí	-- / 0		3	-- / 0		Es peor.	-- / 0		Es peor, por causas ajenas a la pandemia.	-- / 0		Es mucho menos activa.	-- / 0
2022/04/29 8:34:31 a. m. CET	0.00 / 0	Mujer	-- / 0		Sí	-- / 0		45	-- / 0		Ciudad (más de 5000 habitantes).	-- / 0		Estoy trabajando presencialmente.	-- / 0		No	-- / 0		Sí	-- / 0		No	-- / 0		No	-- / 0		No	-- / 0		No	-- / 0		Sí	-- / 0		3	-- / 0		Es peor.	-- / 0		Es peor, debido a la pandemia y las consecuencias que para mí ha tenido.	-- / 0		Es mucho menos activa.	-- / 0
2022/04/29 8:34:34 a. m. CET	0.00 / 0	Masculino	-- / 0		No	-- / 0		33	-- / 0		Gran ciudad (más de 50.000 habitantes).	-- / 0		Estoy teletrabajando total o parcialmente.	-- / 0		No	-- / 0		No	-- / 0		Sí	-- / 0		No	-- / 0		Sí	-- / 0		No	-- / 0		No	-- / 0		2	-- / 0		Es igual.	-- / 0		Es más o menos igual.	-- / 0		Es mucho menos activa.	-- / 0
2022/04/29 8:47:55 a. m. CET	0.00 / 0	Mujer	-- / 0		No	-- / 0		27	-- / 0		Gran ciudad (más de 50.000 habitantes).	-- / 0		Estoy trabajando presencialmente.	-- / 0		No	-- / 0		No	-- / 0		No	-- / 0		No	-- / 0		Sí	-- / 0		No	-- / 0		Sí	-- / 0		2	-- / 0		Es igual.	-- / 0		Es peor, debido a la pandemia y las consecuencias que para mí ha tenido.	-- / 0		Es mucho menos activa.	-- / 0
2022/04/29 8:55:10 a. m. CET	0.00 / 0	Hombre	-- / 0		Sí	-- / 0		23	-- / 0		Pueblo pequeño (menos de 5000 habitantes).	-- / 0		Estoy estudiando.	-- / 0		No	-- / 0		No	-- / 0		No	-- / 0		No	-- / 0		Sí	-- / 0		No	-- / 0		No	-- / 0		2	-- / 0		Es peor.	-- / 0		Es peor, debido a la pandemia y las consecuencias que para mí ha tenido.	-- / 0		Es mucho menos activa.	-- / 0
2022/04/29 9:09:43 a. m. CET	0.00 / 0	Mujer	-- / 0		No	-- / 0		41	-- / 0		Ciudad (más de 5000 habitantes).	-- / 0		Soy cuidador/a del hogar y la familia.	-- / 0		No	-- / 0		No	-- / 0		No	-- / 0		No	-- / 0		Sí	-- / 0		No	-- / 0		Sí	-- / 0		3	-- / 0		Es igual.	-- / 0		Es peor, debido a la pandemia y las consecuencias que para mí ha tenido.	-- / 0		Es más o menos igual de activa.	-- / 0
2022/04/29 9:12:20 a. m. CET	0.00 / 0	Mujer	-- / 0		Sí	-- / 0		51	-- / 0		Ciudad (más de 5000 habitantes).	-- / 0		Estoy trabajando presencialmente.	-- / 0		No	-- / 0		No	-- / 0		No	-- / 0		No	-- / 0		No	-- / 0		Sí	-- / 0		No	-- / 0		3	-- / 0		Es igual.	-- / 0		Es más o menos igual.	-- / 0		Es mucho menos activa.	-- / 0
2022/04/29 9:56:44 a. m. CET	0.00 / 0	Mujer	-- / 0		No	-- / 0		29	-- / 0		Ciudad (más de 5000 habitantes).	-- / 0		Estoy trabajando presencialmente.	-- / 0		No	-- / 0		No	-- / 0		No	-- / 0		Sí	-- / 0		Sí	-- / 0		No	-- / 0		No	-- / 0		3	-- / 0		Es peor.	-- / 0		Es peor, debido a la pandemia y las consecuencias que para mí ha tenido.	-- / 0		Es más o menos igual de activa.	-- / 0
2022/04/29 11:04:01 a. m. CET	0.00 / 0	Mujer	-- / 0		No	-- / 0		36	-- / 0		Ciudad (más de 5000 habitantes).	-- / 0		Estoy trabajando presencialmente.	-- / 0		No	-- / 0		Sí	-- / 0		No	-- / 0		No	-- / 0		Sí	-- / 0		No	-- / 0		Sí	-- / 0		2	-- / 0		Es peor.	-- / 0		Es peor, debido a la pandemia y las consecuencias que para mí ha tenido.	-- / 0		Es mucho menos activa.	-- / 0
2022/04/29 11:35:26 a. m. CET	0.00 / 0	Mujer	-- / 0		No	-- / 0		31	-- / 0		Ciudad (más de 5000 habitantes).	-- / 0		Estoy trabajando presencialmente.	-- / 0		No	-- / 0		Sí	-- / 0		No	-- / 0		No	-- / 0		Sí	-- / 0		No	-- / 0		No	-- / 0		0	-- / 0		Es igual.	-- / 0		Es peor, debido a la pandemia y las consecuencias que para mí ha tenido.	-- / 0		Es mucho menos activa.	-- / 0
2022/04/29 11:40:51 a. m. CET	0.00 / 0	Mujer	-- / 0		No	-- / 0		37	-- / 0		Gran ciudad (más de 50.000 habitantes).	-- / 0		Soy cuidador/a del hogar y la familia.	-- / 0		No	-- / 0		Sí	-- / 0		No	-- / 0		Sí	-- / 0		No	-- / 0		No	-- / 0		No	-- / 0		3	-- / 0		Es mejor.	-- / 0		Es peor, por causas ajenas a la pandemia.	-- / 0		Es más o menos igual de activa.	-- / 0
2022/04/29 12:15:15 p. m. CET	0.00 / 0	Mujer	-- / 0		No	-- / 0		48	-- / 0		Ciudad (más de 5000 habitantes).	-- / 0		Estoy estudiando y trabajando.	-- / 0		No	-- / 0		No	-- / 0		Sí	-- / 0		No	-- / 0		No	-- / 0		No	-- / 0		No	-- / 0		2	-- / 0		Es igual.	-- / 0		Es mejor, por causas ajenas a la pandemia.	-- / 0		Es más o menos igual de activa.	-- / 0
2022/04/29 12:27:37 p. m. CET	0.00 / 0	MUJER	-- / 0		No	-- / 0		34	-- / 0		Ciudad (más de 5000 habitantes).	-- / 0		Estoy trabajando presencialmente.	-- / 0		No	-- / 0		No	-- / 0		No	-- / 0		Sí	-- / 0		Sí	-- / 0		No	-- / 0		Sí	-- / 0		2	-- / 0		Es igual.	-- / 0		Es más o menos igual.	-- / 0		Es más o menos igual de activa.	-- / 0
2022/04/29 12:31:53 p. m. CET	0.00 / 0	Mujer	-- / 0		No	-- / 0		34	-- / 0		Ciudad (más de 5000 habitantes).	-- / 0		Estoy trabajando presencialmente.	-- / 0		No	-- / 0		Sí	-- / 0		No	-- / 0		No	-- / 0		Sí	-- / 0		No	-- / 0		No	-- / 0		3	-- / 0		Es igual.	-- / 0		Es más o menos igual.	-- / 0		Es mucho menos activa.	-- / 0
2022/04/29 2:14:41 p. m. CET	0.00 / 0	Mujer	-- / 0		No	-- / 0		33	-- / 0		Pueblo pequeño (menos de 5000 habitantes).	-- / 0		Estoy trabajando presencialmente.	-- / 0		No	-- / 0		No	-- / 0		No	-- / 0		No	-- / 0		No	-- / 0		No	-- / 0		No	-- / 0		3	-- / 0		Es igual.	-- / 0		Es más o menos igual.	-- / 0		Es mucho menos activa.	-- / 0
2022/04/29 3:56:23 p. m. CET	0.00 / 0	Mujer	-- / 0		No	-- / 0		47	-- / 0		Gran ciudad (más de 50.000 habitantes).	-- / 0		Estoy trabajando presencialmente.	-- / 0		No	-- / 0		No	-- / 0		No	-- / 0		No	-- / 0		Sí	-- / 0		No	-- / 0		No	-- / 0		2	-- / 0		Es igual.	-- / 0		Es más o menos igual.	-- / 0		Es mucho menos activa.	-- / 0
2022/04/29 4:00:24 p. m. CET	0.00 / 0	Mujer	-- / 0		No	-- / 0		51	-- / 0		Gran ciudad (más de 50.000 habitantes).	-- / 0		Estoy trabajando presencialmente.	-- / 0		No	-- / 0		No	-- / 0		No	-- / 0		No	-- / 0		Sí	-- / 0		No	-- / 0		Sí	-- / 0		3	-- / 0		Es peor.	-- / 0		Es peor, debido a la pandemia y las consecuencias que para mí ha tenido.	-- / 0		Es mucho menos activa.	-- / 0
2022/04/29 5:23:20 p. m. CET	0.00 / 0	Mujer	-- / 0		No	-- / 0		46	-- / 0		Gran ciudad (más de 50.000 habitantes).	-- / 0		Estoy trabajando presencialmente.	-- / 0		No	-- / 0		Sí	-- / 0		Sí	-- / 0		No	-- / 0		No	-- / 0		No	-- / 0		Sí	-- / 0		3	-- / 0		Es mejor.	-- / 0		Es mejor, debido a la pandemia y las consecuencias que para mí ha tenido.	-- / 0		Es más o menos igual de activa.	-- / 0
2022/04/29 6:37:05 p. m. CET	0.00 / 0	Mujer	-- / 0		No	-- / 0		46	-- / 0		Pueblo pequeño (menos de 5000 habitantes).	-- / 0		Estoy trabajando presencialmente.	-- / 0		No	-- / 0		Sí	-- / 0		No	-- / 0		No	-- / 0		No	-- / 0		No	-- / 0		Sí	-- / 0		3	-- / 0		Es igual.	-- / 0		Es más o menos igual.	-- / 0		Es mucho menos activa.	-- / 0
2022/04/29 7:02:29 p. m. CET	0.00 / 0	femenino	-- / 0		Sí	-- / 0		38	-- / 0		Gran ciudad (más de 50.000 habitantes).	-- / 0		Estoy trabajando presencialmente.	-- / 0		No	-- / 0		No	-- / 0		Sí	-- / 0		No	-- / 0		No	-- / 0		No	-- / 0		No	-- / 0		0	-- / 0		Es igual.	-- / 0		Es más o menos igual.	-- / 0		Es más o menos igual de activa.	-- / 0
2022/04/29 7:12:24 p. m. CET	0.00 / 0	Hombre	-- / 0		No	-- / 0		47	-- / 0		Gran ciudad (más de 50.000 habitantes).	-- / 0		Estoy trabajando presencialmente.	-- / 0		No	-- / 0		No	-- / 0		No	-- / 0		Sí	-- / 0		Sí	-- / 0		No	-- / 0		No	-- / 0		2	-- / 0		Es igual.	-- / 0		Es más o menos igual.	-- / 0		Es más o menos igual de activa.	-- / 0
2022/04/29 7:12:24 p. m. CET	0.00 / 0	Mujer	-- / 0		No	-- / 0		55	-- / 0		Gran ciudad (más de 50.000 habitantes).	-- / 0		Estoy trabajando presencialmente.	-- / 0		No	-- / 0		No	-- / 0		No	-- / 0		No	-- / 0		No	-- / 0		No	-- / 0		No	-- / 0		2	-- / 0		Es igual.	-- / 0		Es más o menos igual.	-- / 0		Es más o menos igual de activa.	-- / 0
2022/04/29 8:23:20 p. m. CET	0.00 / 0	Varón	-- / 0		No	-- / 0		55	-- / 0		Gran ciudad (más de 50.000 habitantes).	-- / 0		Estoy teletrabajando total o parcialmente.	-- / 0		No	-- / 0		No	-- / 0		No	-- / 0		No	-- / 0		Sí	-- / 0		No	-- / 0		No	-- / 0		0	-- / 0		Es igual.	-- / 0		Es más o menos igual.	-- / 0		Es más o menos igual de activa.	-- / 0
2022/04/29 8:43:46 p. m. CET	0.00 / 0	Masculino	-- / 0		No	-- / 0		55	-- / 0		Gran ciudad (más de 50.000 habitantes).	-- / 0		Estoy trabajando presencialmente.	-- / 0		No	-- / 0		No	-- / 0		No	-- / 0		No	-- / 0		No	-- / 0		No	-- / 0		No	-- / 0		2	-- / 0		Es peor.	-- / 0		Es más o menos igual.	-- / 0		Es más o menos igual de activa.	-- / 0
2022/04/29 9:12:26 p. m. CET	0.00 / 0	Mujer	-- / 0		Sí	-- / 0		47	-- / 0		Pueblo pequeño (menos de 5000 habitantes).	-- / 0		Estoy trabajando presencialmente.	-- / 0		No	-- / 0		Sí	-- / 0		Sí	-- / 0		No	-- / 0		Sí	-- / 0		No	-- / 0		No	-- / 0		3	-- / 0		Es peor.	-- / 0		Es más o menos igual.	-- / 0		Es más o menos igual de activa.	-- / 0
2022/04/29 9:35:35 p. m. CET	0.00 / 0	Femenino	-- / 0		No	-- / 0		49	-- / 0		Gran ciudad (más de 50.000 habitantes).	-- / 0		Estoy trabajando presencialmente.	-- / 0		No	-- / 0		Sí	-- / 0		Sí	-- / 0		Sí	-- / 0		No	-- / 0		Sí	-- / 0		No	-- / 0		3	-- / 0		Es igual.	-- / 0		Es peor, por causas ajenas a la pandemia.	-- / 0		Es más o menos igual de activa.	-- / 0
2022/04/29 9:42:34 p. m. CET	0.00 / 0	Mujer	-- / 0		No	-- / 0		56	-- / 0		Ciudad (más de 5000 habitantes).	-- / 0		Soy cuidador/a del hogar y la familia.	-- / 0		No	-- / 0		No	-- / 0		No	-- / 0		No	-- / 0		Sí	-- / 0		No	-- / 0		No	-- / 0		2	-- / 0		Es igual.	-- / 0		Es más o menos igual.	-- / 0		Es más o menos igual de activa.	-- / 0
2022/04/29 10:02:53 p. m. CET	0.00 / 0	Mujer	-- / 0		No	-- / 0		53	-- / 0		Ciudad (más de 5000 habitantes).	-- / 0		Estoy trabajando presencialmente.	-- / 0		No	-- / 0		No	-- / 0		Sí	-- / 0		No	-- / 0		No	-- / 0		No	-- / 0		No	-- / 0		2	-- / 0		Es igual.	-- / 0		Es más o menos igual.	-- / 0		Es mucho menos activa.	-- / 0
2022/04/29 10:02:58 p. m. CET	0.00 / 0	Varon	-- / 0		No	-- / 0		57	-- / 0		Gran ciudad (más de 50.000 habitantes).	-- / 0		Estoy trabajando presencialmente.	-- / 0		No	-- / 0		No	-- / 0		No	-- / 0		No	-- / 0		No	-- / 0		No	-- / 0		No	-- / 0		3	-- / 0		Es igual.	-- / 0		Es más o menos igual.	-- / 0		Es más o menos igual de activa.	-- / 0
2022/04/29 10:23:20 p. m. CET	0.00 / 0	Hombre	-- / 0		Sí	-- / 0		20	-- / 0		Gran ciudad (más de 50.000 habitantes).	-- / 0		Estoy estudiando.	-- / 0		No	-- / 0		No	-- / 0		No	-- / 0		No	-- / 0		Sí	-- / 0		No	-- / 0		No	-- / 0		2	-- / 0		Es igual.	-- / 0		Es más o menos igual.	-- / 0		Es más o menos igual de activa.	-- / 0
2022/04/29 11:07:54 p. m. CET	0.00 / 0	Varón	-- / 0		No	-- / 0		60	-- / 0		Gran ciudad (más de 50.000 habitantes).	-- / 0		Estoy trabajando presencialmente.	-- / 0		No	-- / 0		No	-- / 0		Sí	-- / 0		No	-- / 0		No	-- / 0		Sí	-- / 0		No	-- / 0		3	-- / 0		Es igual.	-- / 0		Es más o menos igual.	-- / 0		Es más o menos igual de activa.	-- / 0
2022/04/30 8:25:42 a. m. CET	0.00 / 0	Mujer	-- / 0		No	-- / 0		46	-- / 0		Ciudad (más de 5000 habitantes).	-- / 0		Estoy trabajando presencialmente.	-- / 0		No	-- / 0		No	-- / 0		Sí	-- / 0		No	-- / 0		No	-- / 0		No	-- / 0		No	-- / 0		2	-- / 0		Es peor.	-- / 0		Es peor, debido a la pandemia y las consecuencias que para mí ha tenido.	-- / 0		Es mucho menos activa.	-- / 0
2022/04/30 10:13:18 a. m. CET	0.00 / 0	Femenino	-- / 0		No	-- / 0		50	-- / 0		Gran ciudad (más de 50.000 habitantes).	-- / 0		Estoy trabajando presencialmente.	-- / 0		No	-- / 0		No	-- / 0		No	-- / 0		No	-- / 0		No	-- / 0		No	-- / 0		No	-- / 0		2	-- / 0		Es igual.	-- / 0		Es más o menos igual.	-- / 0		Es mucho menos activa.	-- / 0
2022/04/30 2:20:07 p. m. CET	0.00 / 0	Femenino	-- / 0		No	-- / 0		41	-- / 0		Ciudad (más de 5000 habitantes).	-- / 0		Estoy trabajando presencialmente.	-- / 0		No	-- / 0		Sí	-- / 0		Sí	-- / 0		No	-- / 0		Sí	-- / 0		No	-- / 0		Sí	-- / 0		3	-- / 0		Es peor.	-- / 0		Es mejor, debido a la pandemia y las consecuencias que para mí ha tenido.	-- / 0		Es mucho menos activa.	-- / 0
2022/04/30 2:54:05 p. m. CET	0.00 / 0	Mujer	-- / 0		No	-- / 0		35	-- / 0		Ciudad (más de 5000 habitantes).	-- / 0		Estoy trabajando presencialmente.	-- / 0		No	-- / 0		Sí	-- / 0		Sí	-- / 0		No	-- / 0		No	-- / 0		No	-- / 0		Sí	-- / 0		3	-- / 0		Es peor.	-- / 0		Es peor, debido a la pandemia y las consecuencias que para mí ha tenido.	-- / 0		Es mucho menos activa.	-- / 0
2022/04/30 3:00:16 p. m. CET	0.00 / 0	Mujer	-- / 0		No	-- / 0		16	-- / 0		Ciudad (más de 5000 habitantes).	-- / 0		Estoy estudiando.	-- / 0		No	-- / 0		No	-- / 0		No	-- / 0		No	-- / 0		Sí	-- / 0		No	-- / 0		No	-- / 0		2	-- / 0		Es peor.	-- / 0		Es más o menos igual.	-- / 0		Es mucho menos activa.	-- / 0
2022/04/30 3:03:40 p. m. CET	0.00 / 0	Mujer	-- / 0		No	-- / 0		16	-- / 0		Gran ciudad (más de 50.000 habitantes).	-- / 0		Estoy estudiando.	-- / 0		No	-- / 0		No	-- / 0		Sí	-- / 0		Sí	-- / 0		No	-- / 0		No	-- / 0		No	-- / 0		2	-- / 0		Es peor.	-- / 0		Es peor, por causas ajenas a la pandemia.	-- / 0		Es más o menos igual de activa.	-- / 0
2022/04/30 3:09:54 p. m. CET	0.00 / 0	Mujer	-- / 0		No	-- / 0		16	-- / 0		Ciudad (más de 5000 habitantes).	-- / 0		Estoy estudiando.	-- / 0		No	-- / 0		No	-- / 0		Sí	-- / 0		No	-- / 0		Sí	-- / 0		No	-- / 0		No	-- / 0		1	-- / 0		Es igual.	-- / 0		Es peor, debido a la pandemia y las consecuencias que para mí ha tenido.	-- / 0		Es más o menos igual de activa.	-- / 0
2022/04/30 3:11:17 p. m. CET	0.00 / 0	Femenino	-- / 0		No	-- / 0		16	-- / 0		Ciudad (más de 5000 habitantes).	-- / 0		Estoy estudiando.	-- / 0		No	-- / 0		No	-- / 0		Sí	-- / 0		No	-- / 0		No	-- / 0		No	-- / 0		No	-- / 0		2	-- / 0		Es mejor.	-- / 0		Es mejor, por causas ajenas a la pandemia.	-- / 0		Es más o menos igual de activa.	-- / 0
2022/04/30 3:16:19 p. m. CET	0.00 / 0	Mujer	-- / 0		No	-- / 0		15	-- / 0		Ciudad (más de 5000 habitantes).	-- / 0		Estoy estudiando.	-- / 0		No	-- / 0		No	-- / 0		Sí	-- / 0		No	-- / 0		No	-- / 0		No	-- / 0		No	-- / 0		2	-- / 0		Es mejor.	-- / 0		Es mejor, debido a la pandemia y las consecuencias que para mí ha tenido.	-- / 0		Es más o menos igual de activa.	-- / 0
2022/04/30 3:20:04 p. m. CET	0.00 / 0	Mujer	-- / 0		No	-- / 0		16 años	-- / 0		Ciudad (más de 5000 habitantes).	-- / 0		Estoy estudiando.	-- / 0		No	-- / 0		No	-- / 0		Sí	-- / 0		No	-- / 0		Sí	-- / 0		No	-- / 0		No	-- / 0		2	-- / 0		Es igual.	-- / 0		Es peor, debido a la pandemia y las consecuencias que para mí ha tenido.	-- / 0		Es mucho menos activa.	-- / 0
2022/04/30 3:35:41 p. m. CET	0.00 / 0	Hombre	-- / 0		No	-- / 0		35	-- / 0		Gran ciudad (más de 50.000 habitantes).	-- / 0		Estoy trabajando presencialmente.	-- / 0		No	-- / 0		No	-- / 0		No	-- / 0		No	-- / 0		Sí	-- / 0		No	-- / 0		No	-- / 0		2	-- / 0		Es igual.	-- / 0		Es mejor, debido a la pandemia y las consecuencias que para mí ha tenido.	-- / 0		Es mucho menos activa.	-- / 0
2022/04/30 4:14:26 p. m. CET	0.00 / 0	Mujer	-- / 0		No	-- / 0		62	-- / 0		Ciudad (más de 5000 habitantes).	-- / 0		Estoy trabajando presencialmente.	-- / 0		No	-- / 0		No	-- / 0		No	-- / 0		Sí	-- / 0		No	-- / 0		Sí	-- / 0		No	-- / 0		3	-- / 0		Es igual.	-- / 0		Es más o menos igual.	-- / 0		Es más o menos igual de activa.	-- / 0
2022/04/30 4:19:30 p. m. CET	0.00 / 0	Hembra	-- / 0		Sí	-- / 0		62	-- / 0		Gran ciudad (más de 50.000 habitantes).	-- / 0		Estoy jubilado/a/.	-- / 0		No	-- / 0		No	-- / 0		No	-- / 0		No	-- / 0		No	-- / 0		No	-- / 0		No	-- / 0		3	-- / 0		Es peor.	-- / 0		Es más o menos igual.	-- / 0		Es mucho menos activa.	-- / 0
2022/04/30 4:24:40 p. m. CET	0.00 / 0	Hombre	-- / 0		No	-- / 0		17	-- / 0		Ciudad (más de 5000 habitantes).	-- / 0		Estoy estudiando.	-- / 0		No	-- / 0		No	-- / 0		No	-- / 0		Sí	-- / 0		No	-- / 0		No	-- / 0		No	-- / 0		2	-- / 0		Es mejor.	-- / 0		Es más o menos igual.	-- / 0		Es más o menos igual de activa.	-- / 0
2022/04/30 4:55:34 p. m. CET	0.00 / 0	Mujer	-- / 0		No	-- / 0		32	-- / 0		Ciudad (más de 5000 habitantes).	-- / 0		Estoy estudiando y trabajando.	-- / 0		No	-- / 0		Sí	-- / 0		Sí	-- / 0		No	-- / 0		No	-- / 0		No	-- / 0		Sí	-- / 0		3	-- / 0		Es peor.	-- / 0		Es más o menos igual.	-- / 0		Es mucho menos activa.	-- / 0
2022/04/30 5:24:10 p. m. CET	0.00 / 0	Masculino	-- / 0		No	-- / 0		41	-- / 0		Gran ciudad (más de 50.000 habitantes).	-- / 0		Estoy trabajando presencialmente.	-- / 0		No	-- / 0		No	-- / 0		No	-- / 0		No	-- / 0		Sí	-- / 0		No	-- / 0		No	-- / 0		1	-- / 0		Es igual.	-- / 0		Es mejor, por causas ajenas a la pandemia.	-- / 0		Es más o menos igual de activa.	-- / 0
2022/04/30 5:35:22 p. m. CET	0.00 / 0	Varón	-- / 0		No	-- / 0		56	-- / 0		Gran ciudad (más de 50.000 habitantes).	-- / 0		Estoy teletrabajando total o parcialmente.	-- / 0		No	-- / 0		No	-- / 0		No	-- / 0		No	-- / 0		Sí	-- / 0		Sí	-- / 0		No	-- / 0		3	-- / 0		Es peor.	-- / 0		Es más o menos igual.	-- / 0		Es mucho menos activa.	-- / 0
2022/04/30 6:12:31 p. m. CET	0.00 / 0	Mujer	-- / 0		No	-- / 0		57	-- / 0		Ciudad (más de 5000 habitantes).	-- / 0		Estoy trabajando presencialmente.	-- / 0		No	-- / 0		No	-- / 0		No	-- / 0		No	-- / 0		Sí	-- / 0		No	-- / 0		No	-- / 0		2	-- / 0		Es mejor.	-- / 0		Es más o menos igual.	-- / 0		Es más o menos igual de activa.	-- / 0
2022/04/30 6:26:50 p. m. CET	0.00 / 0	Femenino	-- / 0		Sí	-- / 0		49	-- / 0		Gran ciudad (más de 50.000 habitantes).	-- / 0		Estoy teletrabajando total o parcialmente.	-- / 0		No	-- / 0		No	-- / 0		No	-- / 0		No	-- / 0		No	-- / 0		No	-- / 0		No	-- / 0		3	-- / 0		Es peor.	-- / 0		Es peor, por causas ajenas a la pandemia.	-- / 0		Es más o menos igual de activa.	-- / 0
2022/04/30 7:16:26 p. m. CET	0.00 / 0	Hombre	-- / 0		Sí	-- / 0		21	-- / 0		Ciudad (más de 5000 habitantes).	-- / 0		Estoy estudiando.	-- / 0		No	-- / 0		Sí	-- / 0		No	-- / 0		Sí	-- / 0		Sí	-- / 0		No	-- / 0		No	-- / 0		3	-- / 0		Es igual.	-- / 0		Es mejor, por causas ajenas a la pandemia.	-- / 0		Es más o menos igual de activa.	-- / 0
2022/05/01 12:00:54 a. m. CET	0.00 / 0	Mujer	-- / 0		No	-- / 0		34	-- / 0		Ciudad (más de 5000 habitantes).	-- / 0		Estoy trabajando presencialmente.	-- / 0		No	-- / 0		Sí	-- / 0		No	-- / 0		Sí	-- / 0		No	-- / 0		No	-- / 0		Sí	-- / 0		3	-- / 0		Es peor.	-- / 0		Es peor, debido a la pandemia y las consecuencias que para mí ha tenido.	-- / 0		Es más o menos igual de activa.	-- / 0
2022/05/01 2:08:17 p. m. CET	0.00 / 0	Mujer	-- / 0		No	-- / 0		28	-- / 0		Ciudad (más de 5000 habitantes).	-- / 0		Estoy estudiando y trabajando.	-- / 0		No	-- / 0		Sí	-- / 0		No	-- / 0		No	-- / 0		Sí	-- / 0		No	-- / 0		No	-- / 0		2	-- / 0		Es peor.	-- / 0		Es peor, debido a la pandemia y las consecuencias que para mí ha tenido.	-- / 0		Es mucho menos activa.	-- / 0
2022/05/01 7:36:33 p. m. CET	0.00 / 0	Femenino	-- / 0		No	-- / 0		44	-- / 0		Gran ciudad (más de 50.000 habitantes).	-- / 0		Estoy trabajando presencialmente.	-- / 0		No	-- / 0		No	-- / 0		Sí	-- / 0		No	-- / 0		Sí	-- / 0		No	-- / 0		Sí	-- / 0		2	-- / 0		Es peor.	-- / 0		Es peor, debido a la pandemia y las consecuencias que para mí ha tenido.	-- / 0		Es más o menos igual de activa.	-- / 0
2022/05/02 10:27:11 p. m. CET	0.00 / 0	Mujer	-- / 0		Sí	-- / 0		39	-- / 0		Gran ciudad (más de 50.000 habitantes).	-- / 0		Estoy trabajando presencialmente.	-- / 0		No	-- / 0		Sí	-- / 0		No	-- / 0		No	-- / 0		Sí	-- / 0		No	-- / 0		No	-- / 0		2	-- / 0		Es igual.	-- / 0		Es peor, debido a la pandemia y las consecuencias que para mí ha tenido.	-- / 0		Es más o menos igual de activa.	-- / 0
2022/05/04 9:42:33 a. m. CET	0.00 / 0	Femenino	-- / 0		No	-- / 0		43	-- / 0		Ciudad (más de 5000 habitantes).	-- / 0		Estoy estudiando y trabajando.	-- / 0		No	-- / 0		Sí	-- / 0		Sí	-- / 0		No	-- / 0		Sí	-- / 0		No	-- / 0		No	-- / 0		3	-- / 0		Es peor.	-- / 0		Es más o menos igual.	-- / 0		Es mucho menos activa.	-- / 0
2022/05/04 12:54:56 p. m. CET	0.00 / 0	Mujer	-- / 0		No	-- / 0		45	-- / 0		Gran ciudad (más de 50.000 habitantes).	-- / 0		Estoy estudiando y trabajando.	-- / 0		No	-- / 0		Sí	-- / 0		Sí	-- / 0		No	-- / 0		Sí	-- / 0		Sí	-- / 0		No	-- / 0		3	-- / 0		Es peor.	-- / 0		Es más o menos igual.	-- / 0		Es más o menos igual de activa.	-- / 0
2022/05/04 6:06:06 p. m. CET	0.00 / 0	Varón	-- / 0		No	-- / 0		51	-- / 0		Ciudad (más de 5000 habitantes).	-- / 0		Estoy trabajando presencialmente.	-- / 0		No	-- / 0		No	-- / 0		Sí	-- / 0		No	-- / 0		No	-- / 0		Sí	-- / 0		No	-- / 0		3	-- / 0		Es igual.	-- / 0		Es más o menos igual.	-- / 0		Es mucho menos activa.	-- / 0
2022/05/04 6:14:51 p. m. CET	0.00 / 0	Mujer	-- / 0		No	-- / 0		42	-- / 0		Ciudad (más de 5000 habitantes).	-- / 0		Estoy trabajando presencialmente.	-- / 0		No	-- / 0		No	-- / 0		No	-- / 0		No	-- / 0		No	-- / 0		No	-- / 0		No	-- / 0		2	-- / 0		Es igual.	-- / 0		Es mejor, por causas ajenas a la pandemia.	-- / 0		Es más o menos igual de activa.	-- / 0
2022/05/04 9:23:27 p. m. CET	0.00 / 0	Mujer	-- / 0		No	-- / 0		50	-- / 0		Ciudad (más de 5000 habitantes).	-- / 0		Estoy teletrabajando total o parcialmente.	-- / 0		No	-- / 0		No	-- / 0		No	-- / 0		Sí	-- / 0		Sí	-- / 0		No	-- / 0		No	-- / 0		2	-- / 0		Es igual.	-- / 0		Es más o menos igual.	-- / 0		Es mucho menos activa.	-- / 0
2022/05/04 10:18:08 p. m. CET	0.00 / 0	Femenino	-- / 0		No	-- / 0		46	-- / 0		Gran ciudad (más de 50.000 habitantes).	-- / 0		Estoy trabajando presencialmente.	-- / 0		No	-- / 0		No	-- / 0		No	-- / 0		No	-- / 0		Sí	-- / 0		No	-- / 0		No	-- / 0		3	-- / 0		Es mejor.	-- / 0		Es mejor, por causas ajenas a la pandemia.	-- / 0		Es más o menos igual de activa.	-- / 0
2022/05/06 8:02:59 p. m. CET	0.00 / 0	HOMBRE	-- / 0		No	-- / 0		35	-- / 0		Gran ciudad (más de 50.000 habitantes).	-- / 0		Estoy trabajando presencialmente.	-- / 0		No	-- / 0		No	-- / 0		No	-- / 0		No	-- / 0		No	-- / 0		No	-- / 0		No	-- / 0		3	-- / 0		Es igual.	-- / 0		Es mejor, por causas ajenas a la pandemia.	-- / 0		Es más o menos igual de activa.	-- / 0
2022/05/07 3:28:57 a. m. CET	0.00 / 0	Mujer	-- / 0		Sí	-- / 0		47	-- / 0		Gran ciudad (más de 50.000 habitantes).	-- / 0		Estoy teletrabajando total o parcialmente.	-- / 0		No	-- / 0		No	-- / 0		No	-- / 0		No	-- / 0		Sí	-- / 0		No	-- / 0		No	-- / 0		3	-- / 0		Es peor.	-- / 0		Es peor, por causas ajenas a la pandemia.	-- / 0		Es mucho menos activa.	-- / 0
2022/05/08 8:33:02 a. m. CET	0.00 / 0	Mujer	-- / 0		No	-- / 0		49	-- / 0		Gran ciudad (más de 50.000 habitantes).	-- / 0		Estoy trabajando presencialmente.	-- / 0		No	-- / 0		No	-- / 0		No	-- / 0		No	-- / 0		Sí	-- / 0		No	-- / 0		No	-- / 0		2	-- / 0		Es peor.	-- / 0		Es más o menos igual.	-- / 0		Es más o menos igual de activa.	-- / 0
2022/05/08 8:48:44 a. m. CET	0.00 / 0	Mujer	-- / 0		No	-- / 0		40	-- / 0		Ciudad (más de 5000 habitantes).	-- / 0		Soy cuidador/a del hogar y la familia.	-- / 0		Sí	-- / 0		No	-- / 0		Sí	-- / 0		Sí	-- / 0		Sí	-- / 0		No	-- / 0		No	-- / 0		0	-- / 0		Es igual.	-- / 0		Es más o menos igual.	-- / 0		Es más o menos igual de activa.	-- / 0
2022/05/08 9:01:18 a. m. CET	0.00 / 0	Mujer	-- / 0		Sí	-- / 0		35	-- / 0		Pueblo pequeño (menos de 5000 habitantes).	-- / 0		Estoy trabajando presencialmente.	-- / 0		No	-- / 0		No	-- / 0		No	-- / 0		No	-- / 0		Sí	-- / 0		No	-- / 0		No	-- / 0		0	-- / 0		Es peor.	-- / 0		Es mejor, por causas ajenas a la pandemia.	-- / 0		Es mucho menos activa.	-- / 0
2022/05/08 10:10:21 a. m. CET	0.00 / 0	Mujer	-- / 0		No	-- / 0		41	-- / 0		Gran ciudad (más de 50.000 habitantes).	-- / 0		Estoy trabajando presencialmente.	-- / 0		No	-- / 0		No	-- / 0		Sí	-- / 0		No	-- / 0		Sí	-- / 0		No	-- / 0		No	-- / 0		2	-- / 0		Es peor.	-- / 0		Es más o menos igual.	-- / 0		Es mucho menos activa.	-- / 0
2022/05/08 10:29:46 a. m. CET	0.00 / 0	Mujer	-- / 0		No	-- / 0		52	-- / 0		Pueblo pequeño (menos de 5000 habitantes).	-- / 0		Soy cuidador/a del hogar y la familia.	-- / 0		No	-- / 0		No	-- / 0		Sí	-- / 0		Sí	-- / 0		Sí	-- / 0		No	-- / 0		No	-- / 0		2	-- / 0		Es igual.	-- / 0		Es más o menos igual.	-- / 0		Es mucho menos activa.	-- / 0
2022/05/08 10:37:58 a. m. CET	0.00 / 0	Hombre	-- / 0		No	-- / 0		57	-- / 0		Gran ciudad (más de 50.000 habitantes).	-- / 0		Estoy trabajando presencialmente.	-- / 0		No	-- / 0		No	-- / 0		No	-- / 0		No	-- / 0		No	-- / 0		No	-- / 0		Sí	-- / 0		2	-- / 0		Es peor.	-- / 0		Es peor, debido a la pandemia y las consecuencias que para mí ha tenido.	-- / 0		Es mucho menos activa.	-- / 0
2022/05/08 1:45:24 p. m. CET	0.00 / 0	Mujer	-- / 0		No	-- / 0		34	-- / 0		Ciudad (más de 5000 habitantes).	-- / 0		Estoy trabajando presencialmente.	-- / 0		No	-- / 0		No	-- / 0		Sí	-- / 0		No	-- / 0		No	-- / 0		Sí	-- / 0		No	-- / 0		3	-- / 0		Es igual.	-- / 0		Es más o menos igual.	-- / 0		Es mucho menos activa.	-- / 0
2022/05/08 4:42:49 p. m. CET	0.00 / 0	Mujer	-- / 0		No	-- / 0		57	-- / 0		Gran ciudad (más de 50.000 habitantes).	-- / 0		Estoy trabajando presencialmente.	-- / 0		No	-- / 0		No	-- / 0		Sí	-- / 0		No	-- / 0		Sí	-- / 0		No	-- / 0		No	-- / 0		2	-- / 0		Es igual.	-- / 0		Es peor, debido a la pandemia y las consecuencias que para mí ha tenido.	-- / 0		Es mucho menos activa.	-- / 0
2022/05/08 5:29:32 p. m. CET	0.00 / 0	Femenino	-- / 0		Sí	-- / 0		30	-- / 0		Gran ciudad (más de 50.000 habitantes).	-- / 0		Estoy trabajando presencialmente.	-- / 0		No	-- / 0		No	-- / 0		No	-- / 0		Sí	-- / 0		No	-- / 0		No	-- / 0		No	-- / 0		2	-- / 0		Es igual.	-- / 0		Es peor, debido a la pandemia y las consecuencias que para mí ha tenido.	-- / 0		Es mucho menos activa.	-- / 0
2022/05/10 9:19:26 a. m. CET	0.00 / 0	Hombre	-- / 0		No	-- / 0		22	-- / 0		Gran ciudad (más de 50.000 habitantes).	-- / 0		Estoy estudiando.	-- / 0		No	-- / 0		No	-- / 0		No	-- / 0		No	-- / 0		No	-- / 0		No	-- / 0		No	-- / 0		3	-- / 0		Es peor.	-- / 0		Es más o menos igual.	-- / 0		Es mucho menos activa.	-- / 0
2022/05/10 3:09:45 p. m. CET	0.00 / 0	Masculino	-- / 0		Sí	-- / 0		49	-- / 0		Gran ciudad (más de 50.000 habitantes).	-- / 0		Estoy trabajando presencialmente.	-- / 0		Sí	-- / 0		No	-- / 0		No	-- / 0		No	-- / 0		Sí	-- / 0		No	-- / 0		Sí	-- / 0		2	-- / 0		Es igual.	-- / 0		Es más o menos igual.	-- / 0		Es más o menos igual de activa.	-- / 0
2022/05/10 4:05:03 p. m. CET	0.00 / 0	Masculino	-- / 0		No	-- / 0		25	-- / 0		Ciudad (más de 5000 habitantes).	-- / 0		Estoy teletrabajando total o parcialmente.	-- / 0		No	-- / 0		No	-- / 0		No	-- / 0		No	-- / 0		No	-- / 0		No	-- / 0		No	-- / 0		3	-- / 0		Es igual.	-- / 0		Es peor, debido a la pandemia y las consecuencias que para mí ha tenido.	-- / 0		Es mucho menos activa.	-- / 0
2022/05/13 10:22:03 a. m. CET	0.00 / 0	Varón	-- / 0		No	-- / 0		50	-- / 0		Pueblo pequeño (menos de 5000 habitantes).	-- / 0		Estoy teletrabajando total o parcialmente.	-- / 0		No	-- / 0		No	-- / 0		No	-- / 0		No	-- / 0		Sí	-- / 0		No	-- / 0		No	-- / 0		3	-- / 0		Es peor.	-- / 0		Es más o menos igual.	-- / 0		Es mucho menos activa.	-- / 0
2022/05/15 10:06:17 a. m. CET	0.00 / 0	Masculino	-- / 0		Sí	-- / 0		37	-- / 0		Ciudad (más de 5000 habitantes).	-- / 0		Estoy teletrabajando total o parcialmente.	-- / 0		No	-- / 0		No	-- / 0		No	-- / 0		No	-- / 0		No	-- / 0		No	-- / 0		No	-- / 0		3	-- / 0		Es igual.	-- / 0		Es peor, por causas ajenas a la pandemia.	-- / 0		Es mucho menos activa.	-- / 0
2022/05/16 1:41:02 p. m. CET	0.00 / 0	Mujer	-- / 0		No	-- / 0		51	-- / 0		Gran ciudad (más de 50.000 habitantes).	-- / 0		Estoy trabajando presencialmente.	-- / 0		No	-- / 0		No	-- / 0		No	-- / 0		No	-- / 0		Sí	-- / 0		No	-- / 0		Sí	-- / 0		3	-- / 0		Es igual.	-- / 0		Es peor, debido a la pandemia y las consecuencias que para mí ha tenido.	-- / 0		Es mucho menos activa.	-- / 0
2022/05/19 5:29:24 p. m. CET	0.00 / 0	Hombre	-- / 0		No	-- / 0		57	-- / 0		Pueblo pequeño (menos de 5000 habitantes).	-- / 0		Estoy trabajando presencialmente.	-- / 0		No	-- / 0		No	-- / 0		Sí	-- / 0		No	-- / 0		No	-- / 0		No	-- / 0		No	-- / 0		1	-- / 0		Es igual.	-- / 0		Es más o menos igual.	-- / 0		Es más o menos igual de activa.	-- / 0
2022/05/20 5:03:43 p. m. CET	0.00 / 0	VARÓN	-- / 0		No	-- / 0		48	-- / 0		Ciudad (más de 5000 habitantes).	-- / 0		Estoy teletrabajando total o parcialmente.	-- / 0		No	-- / 0		No	-- / 0		Sí	-- / 0		No	-- / 0		No	-- / 0		No	-- / 0		No	-- / 0		3	-- / 0		Es peor.	-- / 0		Es más o menos igual.	-- / 0		Es más o menos igual de activa.	-- / 0
2022/05/25 8:56:12 a. m. CET	0.00 / 0	Femenino	-- / 0		Sí	-- / 0		26	-- / 0		Gran ciudad (más de 50.000 habitantes).	-- / 0		Estoy teletrabajando total o parcialmente.	-- / 0		No	-- / 0		No	-- / 0		No	-- / 0		No	-- / 0		Sí	-- / 0		No	-- / 0		No	-- / 0		2	-- / 0		Es igual.	-- / 0		Es más o menos igual.	-- / 0		Es mucho menos activa.	-- / 0
2022/05/25 9:33:14 a. m. CET	0.00 / 0	Mujer	-- / 0		No	-- / 0		19	-- / 0		Gran ciudad (más de 50.000 habitantes).	-- / 0		Estoy estudiando.	-- / 0		No	-- / 0		No	-- / 0		No	-- / 0		No	-- / 0		Sí	-- / 0		No	-- / 0		No	-- / 0		2	-- / 0		Es mejor.	-- / 0		Es peor, debido a la pandemia y las consecuencias que para mí ha tenido.	-- / 0		Es más o menos igual de activa.	-- / 0
2022/07/06 3:57:38 p. m. CET	0.00 / 0	Hombre	-- / 0		No	-- / 0		44	-- / 0		Pueblo pequeño (menos de 5000 habitantes).	-- / 0		Estoy trabajando presencialmente.	-- / 0		No	-- / 0		No	-- / 0		No	-- / 0		No	-- / 0		No	-- / 0		No	-- / 0		No	-- / 0		2	-- / 0		Es igual.	-- / 0		Es más o menos igual.	-- / 0		Es más o menos igual de activa.	-- / 0
2022/07/13 8:49:25 p. m. CET	0.00 / 0	Femenino	-- / 0		No	-- / 0		39	-- / 0		Ciudad (más de 5000 habitantes).	-- / 0		Estoy estudiando.	-- / 0		No	-- / 0		No	-- / 0		No	-- / 0		No	-- / 0		Sí	-- / 0		No	-- / 0		No	-- / 0		0	-- / 0		Es igual.	-- / 0		Es mejor, por causas ajenas a la pandemia.	-- / 0		Es más o menos igual de activa.	-- / 0
2022/07/14 1:11:14 a. m. CET	0.00 / 0	Mujer	-- / 0		No	-- / 0		42	-- / 0		Ciudad (más de 5000 habitantes).	-- / 0		Estoy estudiando y trabajando.	-- / 0		No	-- / 0		No	-- / 0		Sí	-- / 0		Sí	-- / 0		Sí	-- / 0		No	-- / 0		No	-- / 0		2	-- / 0		Es peor.	-- / 0		Es más o menos igual.	-- / 0		Es más o menos igual de activa.	-- / 0
2022/07/14 7:26:02 a. m. CET	0.00 / 0	Hombre	-- / 0		No	-- / 0		53	-- / 0		Gran ciudad (más de 50.000 habitantes).	-- / 0		Estoy teletrabajando total o parcialmente.	-- / 0		No	-- / 0		No	-- / 0		Sí	-- / 0		No	-- / 0		Sí	-- / 0		No	-- / 0		No	-- / 0		2	-- / 0		Es igual.	-- / 0		Es más o menos igual.	-- / 0		Es mucho menos activa.	-- / 0
2022/07/14 7:46:02 a. m. CET	0.00 / 0	Mujer	-- / 0		No	-- / 0		32	-- / 0		Gran ciudad (más de 50.000 habitantes).	-- / 0		Estoy teletrabajando total o parcialmente.	-- / 0		No	-- / 0		No	-- / 0		No	-- / 0		No	-- / 0		No	-- / 0		No	-- / 0		No	-- / 0		3	-- / 0		Es igual.	-- / 0		Es más o menos igual.	-- / 0		Es más o menos igual de activa.	-- / 0
2022/07/14 9:05:40 a. m. CET	0.00 / 0	Mujer	-- / 0		No	-- / 0		58	-- / 0		Ciudad (más de 5000 habitantes).	-- / 0		Estoy trabajando presencialmente.	-- / 0		No	-- / 0		No	-- / 0		Sí	-- / 0		No	-- / 0		Sí	-- / 0		No	-- / 0		No	-- / 0		3	-- / 0		Es igual.	-- / 0		Es más o menos igual.	-- / 0		Es mucho menos activa.	-- / 0
2022/07/14 9:33:53 a. m. CET	0.00 / 0	Hombre	-- / 0		No	-- / 0		74	-- / 0		Gran ciudad (más de 50.000 habitantes).	-- / 0		Estoy jubilado/a/.	-- / 0		No	-- / 0		No	-- / 0		No	-- / 0		No	-- / 0		Sí	-- / 0		No	-- / 0		No	-- / 0		3	-- / 0		Es igual.	-- / 0		Es más o menos igual.	-- / 0		Es mucho menos activa.	-- / 0
2022/07/14 11:21:21 a. m. CET	0.00 / 0	Mujer	-- / 0		No	-- / 0		65	-- / 0		Gran ciudad (más de 50.000 habitantes).	-- / 0		Estoy jubilado/a/.	-- / 0		No	-- / 0		No	-- / 0		No	-- / 0		No	-- / 0		No	-- / 0		Sí	-- / 0		Sí	-- / 0		3	-- / 0		Es igual.	-- / 0		Es peor, por causas ajenas a la pandemia.	-- / 0		Es más o menos igual de activa.	-- / 0
2022/07/14 11:27:50 a. m. CET	0.00 / 0	Mujer	-- / 0		No	-- / 0		52	-- / 0		Gran ciudad (más de 50.000 habitantes).	-- / 0		Estoy teletrabajando total o parcialmente.	-- / 0		No	-- / 0		No	-- / 0		No	-- / 0		No	-- / 0		Sí	-- / 0		No	-- / 0		Sí	-- / 0		3	-- / 0		Es peor.	-- / 0		Es peor, debido a la pandemia y las consecuencias que para mí ha tenido.	-- / 0		Es mucho menos activa.	-- / 0
2022/07/14 3:21:08 p. m. CET	0.00 / 0	Mujer	-- / 0		No	-- / 0		69	-- / 0		Gran ciudad (más de 50.000 habitantes).	-- / 0		Estoy jubilado/a/.	-- / 0		No	-- / 0		No	-- / 0		No	-- / 0		Sí	-- / 0		Sí	-- / 0		No	-- / 0		No	-- / 0		3	-- / 0		Es igual.	-- / 0		Es peor, debido a la pandemia y las consecuencias que para mí ha tenido.	-- / 0		Es mucho menos activa.	-- / 0
2022/07/14 4:09:35 p. m. CET	0.00 / 0	Hombre	-- / 0		No	-- / 0		59	-- / 0		Gran ciudad (más de 50.000 habitantes).	-- / 0		Estoy teletrabajando total o parcialmente.	-- / 0		No	-- / 0		No	-- / 0		No	-- / 0		No	-- / 0		No	-- / 0		No	-- / 0		No	-- / 0		3	-- / 0		Es igual.	-- / 0		Es más o menos igual.	-- / 0		Es más o menos igual de activa.	-- / 0
2022/07/15 12:48:22 p. m. CET	0.00 / 0	Mujer	-- / 0		No	-- / 0		46	-- / 0		Ciudad (más de 5000 habitantes).	-- / 0		Estoy trabajando presencialmente.	-- / 0		No	-- / 0		No	-- / 0		No	-- / 0		No	-- / 0		Sí	-- / 0		No	-- / 0		No	-- / 0		3	-- / 0		Es peor.	-- / 0		Es más o menos igual.	-- / 0		Es más o menos igual de activa.	-- / 0
2022/07/15 12:59:01 p. m. CET	0.00 / 0	Femenino	-- / 0		Sí	-- / 0		41	-- / 0		Ciudad (más de 5000 habitantes).	-- / 0		Estoy trabajando presencialmente.	-- / 0		No	-- / 0		No	-- / 0		No	-- / 0		No	-- / 0		Sí	-- / 0		No	-- / 0		No	-- / 0		3	-- / 0		Es igual.	-- / 0		Es peor, debido a la pandemia y las consecuencias que para mí ha tenido.	-- / 0		Es mucho menos activa.	-- / 0
2022/07/16 3:09:01 p. m. CET	0.00 / 0	Masculino	-- / 0		No	-- / 0		30	-- / 0		Gran ciudad (más de 50.000 habitantes).	-- / 0		Estoy trabajando presencialmente.	-- / 0		No	-- / 0		No	-- / 0		No	-- / 0		No	-- / 0		Sí	-- / 0		No	-- / 0		No	-- / 0		2	-- / 0		Es igual.	-- / 0		Es más o menos igual.	-- / 0		Es mucho menos activa.	-- / 0
2022/07/16 4:51:37 p. m. CET	0.00 / 0	Varón	-- / 0		No	-- / 0		59	-- / 0		Gran ciudad (más de 50.000 habitantes).	-- / 0		Estoy trabajando presencialmente.	-- / 0		No	-- / 0		Sí	-- / 0		No	-- / 0		No	-- / 0		No	-- / 0		No	-- / 0		No	-- / 0		3	-- / 0		Es igual.	-- / 0		Es más o menos igual.	-- / 0		Es más o menos igual de activa.	-- / 0
2022/07/16 6:40:09 p. m. CET	0.00 / 0	Mujer	-- / 0		No	-- / 0		40	-- / 0		Ciudad (más de 5000 habitantes).	-- / 0		Estoy estudiando y trabajando.	-- / 0		No	-- / 0		Sí	-- / 0		Sí	-- / 0		Sí	-- / 0		Sí	-- / 0		Sí	-- / 0		Sí	-- / 0		2	-- / 0		Es peor.	-- / 0		Es mejor, por causas ajenas a la pandemia.	-- / 0		Es mucho menos activa.	-- / 0
2022/07/16 6:42:06 p. m. CET	0.00 / 0	Mujer	-- / 0		No	-- / 0		60	-- / 0		Gran ciudad (más de 50.000 habitantes).	-- / 0		Soy cuidador/a del hogar y la familia.	-- / 0		Sí	-- / 0		No	-- / 0		No	-- / 0		Sí	-- / 0		Sí	-- / 0		Sí	-- / 0		Sí	-- / 0		3	-- / 0		Es peor.	-- / 0		Es peor, por causas ajenas a la pandemia.	-- / 0		Es más o menos igual de activa.	-- / 0
2022/07/16 6:43:45 p. m. CET	0.00 / 0	Hombre	-- / 0		No	-- / 0		63	-- / 0		Pueblo pequeño (menos de 5000 habitantes).	-- / 0		Estoy jubilado/a/.	-- / 0		No	-- / 0		No	-- / 0		Sí	-- / 0		No	-- / 0		Sí	-- / 0		No	-- / 0		Sí	-- / 0		3	-- / 0		Es igual.	-- / 0		Es mejor, debido a la pandemia y las consecuencias que para mí ha tenido.	-- / 0		Es mucho menos activa.	-- / 0
2022/07/16 6:46:28 p. m. CET	0.00 / 0	Hombre	-- / 0		No	-- / 0		75	-- / 0		Pueblo pequeño (menos de 5000 habitantes).	-- / 0		Soy cuidador/a del hogar y la familia.	-- / 0		Sí	-- / 0		No	-- / 0		No	-- / 0		Sí	-- / 0		Sí	-- / 0		No	-- / 0		No	-- / 0		3	-- / 0		Es peor.	-- / 0		Es mejor, por causas ajenas a la pandemia.	-- / 0		Es mucho menos activa.	-- / 0
2022/07/16 6:48:08 p. m. CET	0.00 / 0	Hombre	-- / 0		Sí	-- / 0		18	-- / 0		Gran ciudad (más de 50.000 habitantes).	-- / 0		Estoy estudiando.	-- / 0		No	-- / 0		No	-- / 0		No	-- / 0		No	-- / 0		No	-- / 0		No	-- / 0		No	-- / 0		0	-- / 0		Es igual.	-- / 0		Es más o menos igual.	-- / 0		Es más o menos igual de activa.	-- / 0
2022/07/16 6:49:38 p. m. CET	0.00 / 0	Hombre	-- / 0		No	-- / 0		18	-- / 0		Ciudad (más de 5000 habitantes).	-- / 0		Estoy estudiando.	-- / 0		No	-- / 0		No	-- / 0		No	-- / 0		No	-- / 0		No	-- / 0		No	-- / 0		No	-- / 0		1	-- / 0		Es igual.	-- / 0		Es más o menos igual.	-- / 0		Es más o menos igual de activa.	-- / 0
[truncated: 141 more columns]
